# Supplementary material for: The transcriptome of HIV-1 infected intestinal CD4+ T cells exposed to enteric bacteria
Source: PLoS Pathog. 2017 Feb 27;13(2):e1006226. doi: 10.1371/journal.ppat.1006226 (PMC5344538; doi:10.1371/journal.ppat.1006226)
Supplement: S1 Table — (XLSX) [file ppat.1006226.s010.xlsx]

## Sheet: S1 Table
Supporting Table 1. Genes similarly altered by HIV-1 in gut and blood* CD4+ T cells
Gene Symbol	Gene Description	Fold-change	p value
Upregulated genes
EGR1	early growth response 1	4.51398	0.0144888
FOSB	FBJ murine osteosarcoma viral oncogene homolog B	4.43312	9.18939e-05
JUN	jun proto-oncogene	3.05701	0.0146212
APOBEC3H	apolipoprotein B mRNA editing enzyme, catalytic polypeptide-like 3H	2.96071	0.0315196
FOS	FBJ murine osteosarcoma viral oncogene homolog	2.48748	0.0226435
TNF	tumor necrosis factor	2.22157	0.039568
IER3	immediate early response 3	2.10452	0.0230628
IL18RAP	interleukin 18 receptor accessory protein	2.03785	0.038811
DDIT4	DNA-damage-inducible transcript 4	1.81746	0.0019888
ATF3	activating transcription factor 3	1.81304	0.0329053
FOSL2	FOS-like antigen 2	1.78958	0.0234441
ACTA2	actin, alpha 2, smooth muscle, aorta	1.69239	0.0273527
BCL6	B-cell CLL/lymphoma 6	1.57455	0.0379606
SPRY1	sprouty homolog 1, antagonist of FGF signaling (Drosophila)	1.51289	0.0376027
PHLDA1	pleckstrin homology-like domain, family A, member 1	1.38502	0.0175862
EGR2	early growth response 2	1.38095	0.0421914
NR4A3	nuclear receptor subfamily 4, group A, member 3	1.35742	0.00525913
Downregulated genes
FAM102A	family with sequence similarity 102, member A	-3.11122	0.00466725
MAL	mal, T-cell differentiation protein	-2.59705	0.0345522
RASGRP2	RAS guanyl releasing protein 2 (calcium and DAG-regulated)	-2.03018	0.00249623
PLCL1	phospholipase C-like 1	-1.98363	0.0480733
RAB27B	RAB27B, member RAS oncogene family	-1.77108	0.0465988
PRMT2	protein arginine methyltransferase 2	-1.68848	0.0196352
SOGA3	SOGA family member 3	-1.56325	0.0231116
TCF7	transcription factor 7 (T-cell specific, HMG-box)	-1.39655	0.0305686
IGF1R	insulin-like growth factor 1 receptor	-1.3869	0.0107397
IFIT2	interferon-induced protein with tetratricopeptide repeats 2	-1.32565	0.00342092
NOL4L	nucleolar protein 4-like	-1.32427	0.0492662
NELL2	NEL-like 2 (chicken)	-1.30095	0.0392024
*Based on the Imbeault et al PLOS Pathogens (2012) study.
