# Supplementary material for: The transcriptome of HIV-1 infected intestinal CD4+ T cells exposed to enteric bacteria
Source: PLoS Pathog. 2017 Feb 27;13(2):e1006226. doi: 10.1371/journal.ppat.1006226 (PMC5344538; doi:10.1371/journal.ppat.1006226)
Supplement: S2 Table — (XLSX) [file ppat.1006226.s011.xlsx]

## Sheet: S2 Table
Supporting Table 2. Upregulated and downregulated genes in gut CD4+ T cells following HIV-1 infection
Upregulated Gene	Gene Description	Fold-change	p-value	Associated with HIV-1		Downregulated Gene	Gene Description	Fold-change	p-value	Associated with HIV-1
EGR1	early growth response 1	4.51398	0.0144888	[Dabrowska, Kukkoken]		LOC101928173	uncharacterized LOC101928173	-9.81016	0.00209026
FOSB	FBJ murine osteosarcoma viral oncogene homolog B	4.43312	9.19e-05	[Patel, P]		SNORD12C	small nucleolar RNA, C/D box 12C	-5.06289	0.0383825
SLC16A6	solute carrier family 16 member 6	4.2523	0.00704928	[Kim, DY]		LOC101928152	uncharacterized LOC101928152	-4.08385	0.00696891
TARP	TCR gamma alternate reading frame protein	3.80514	0.0480518			ABCD2	ATP binding cassette subfamily D member 2	-3.74421	0.00622543
MIR21	microRNA 21	3.40328	0.00515076			HEATR6	HEAT repeat containing 6	-3.53615	0.0216471
JUN	jun proto-oncogene	3.05701	0.0146212	[Van der Sluis, R]		RPS6KA3	ribosomal protein S6 kinase, 90kDa, polypeptide 3	-3.31592	0.037989	[Karijolich J]
APOBEC3H	apolipoprotein B mRNA editing enzyme, catalytic polypeptide-like 3H	2.96071	0.0315196	[Desimmie, BA]		HIST1H2AK	histone cluster 1, H2ak	-3.24512	0.0280871	[Lusic, M]
ZNF691	zinc finger protein 691	2.76989	0.0220702			MORC3	MORC family CW-type zinc finger 3	-3.23995	0.0388431
SPINK2	serine peptidase inhibitor, Kazal type 2 (acrosin-trypsin inhibitor)	2.75595	0.00432271			YME1L1	YME1 like 1 ATPase	-3.17017	0.0426592
LOC645513	uncharacterized LOC645513	2.70881	0.0249039			RPL17	ribosomal protein L17	-3.16214	0.0192531	[Milev, MP]
MIR4725	microRNA 4725	2.68736	0.00945607			FAM102A	family with sequence similarity 102 member A	-3.11122	0.00466725
DUSP6	dual specificity phosphatase 6	2.64939	0.0476291			MMGT1	membrane magnesium transporter 1	-3.0702	0.0499468	[Jager, S]
LMNA	lamin A/C	2.55882	0.00251527	[de Noronha, CM]		P2RY10	purinergic receptor P2Y, G-protein coupled, 10	-2.97288	0.0142055
FOS	FBJ murine osteosarcoma viral oncogene homolog	2.48748	0.0226435	[Fortin, JF]		UBE2Q2P2	ubiquitin conjugating enzyme E2Q family member 2 pseudogene 2	-2.93352	0.0406596
DUXAP10	double homeobox A pseudogene 10	2.47097	0.0164202			LOC100506036	uncharacterized LOC100506036	-2.89849	0.0177331
NEIL1	nei-like DNA glycosylase 1	2.42824	0.0081736			TMOD4	tropomodulin 4	-2.72875	0.0190712
LY96	lymphocyte antigen 96	2.36759	0.0337589	[Kim, DY]		CCP110	centriolar coiled-coil protein 110kDa	-2.66834	0.00467459
TNF	tumor necrosis factor	2.22157	0.039568	[Herbein, G]		ZNF737	zinc finger protein 737	-2.6539	0.0300137
JUNB	jun B proto-oncogene	2.21109	0.0459247	[Samikkannu, T]		TTC27	tetratricopeptide repeat domain 27	-2.61883	0.0213458
IER3	immediate early response 3	2.20081	0.0267887	[Jelicic, K]		MAL	mal T-cell differentiation protein	-2.59705	0.0345522
ZNF765	zinc finger protein 765	2.17733	0.0308626			SGTB	small glutamine-rich tetratricopeptide repeat (TPR)-containing, beta	-2.57914	0.0221601
HCG8	HLA complex group 8	2.15635	0.0245149			SNHG17	small nucleolar RNA host gene 17	-2.47785	0.0265521
HLA-DMB	major histocompatibility complex, class II, DM beta	2.15286	0.0104526	[Anderson, JL]		RAB43	RAB43, member RAS oncogene family	-2.47761	0.0395913
SNORA23	small nucleolar RNA, H/ACA box 23	2.11499	0.013854			SNORD1B	small nucleolar RNA, C/D box 1B	-2.4775	0.0385415
GALNT6	polypeptide N-acetylgalactosaminyltransferase 6	2.08172	0.0165625			GAGE1	G antigen 1	-2.46357	0.0140418
ATP13A5	ATPase type 13A5	2.05578	0.00786899			OAS3	2'-5'-oligoadenylate synthetase 3	-2.46331	0.0185767	[Silverman, RH]
CATSPERB	catsper channel auxiliary subunit beta	2.05065	0.0200775			BRCC3	BRCA1/BRCA2-containing complex subunit 3	-2.45676	0.0234457
SNORA33	small nucleolar RNA, H/ACA box 33	2.04058	0.00959016			DIRC3	disrupted in renal carcinoma 3	-2.44997	0.0250565
IL18RAP	interleukin 18 receptor accessory protein	2.03785	0.038811			NFKBIA	nuclear factor of kappa light polypeptide gene enhancer in B-cells inhibitor, alpha	-2.3833	0.000103549	[Puca, A.]
C1orf56	chromosome 1 open reading frame 56	2.03218	0.0205775			ZNF530	zinc finger protein 530	-2.36949	0.0347966
GZMH	granzyme H (cathepsin G-like 2, protein h-CCPX)	1.99879	0.0480428			SMIM8	small integral membrane protein 8	-2.36471	0.00606532
CFAP74	cilia and flagella associated protein 74	1.98864	0.0128421			B3GALT2	UDP-Gal:betaGlcNAc beta 1,3-galactosyltransferase, polypeptide 2	-2.36429	0.0181565
EIF2B2		1.9883	0.0353227			PNO1	partner of NOB1 homolog (S. cerevisiae)	-2.3595	0.0107091
ARID5A	AT rich interactive domain 5A (MRF1-like)	1.92773	0.0144273			LIG3	ligase III, DNA, ATP-dependent	-2.34608	0.0495267
ARHGAP31	Rho GTPase activating protein 31	1.91924	0.0121411			DCAF10	DDB1 and CUL4 associated factor 10	-2.33359	0.0315236
NEAT1		1.90964	0.0128183			GOLGA7	golgin A7	-2.32918	0.0178415
SFT2D1	SFT2 domain containing 1	1.90616	0.0438864			AAED1	AhpC/TSA antioxidant enzyme domain containing 1	-2.32364	0.0375672
MSH5-SAPCD1		1.90568	0.00339913			SNORD60	small nucleolar RNA, C/D box 60	-2.31392	0.040345
LINC01003	long intergenic non-protein coding RNA 1003	1.89819	0.0432844			CASP2	caspase 2, apoptosis-related cysteine peptidase	-2.3038	0.0223024
STX1A	syntaxin 1A (brain)	1.87427	0.0431186			ADAM19	ADAM metallopeptidase domain 19	-2.29794	0.0304936
SNORD13P3	small nucleolar RNA, C/D box 13 pseudogene 3	1.8657	0.0142783			ERN1	endoplasmic reticulum to nucleus signaling 1	-2.2927	0.00378905
ATAD3B	ATPase family, AAA domain containing 3B	1.85754	0.0139394			MIR361	microRNA 361	-2.28847	0.0209595
TIMP1	TIMP metallopeptidase inhibitor 1	1.84287	0.0419339			LOC105371622		-2.27736	0.0246256
RAB37	RAB37, member RAS oncogene family	1.83701	0.00079488			SCARNA17	small Cajal body-specific RNA 17	-2.27491	0.0437525
PTGES	prostaglandin E synthase	1.82912	0.0343232			ZNF256	zinc finger protein 256	-2.27234	0.0493131
MTRNR2L3	MT-RNR2-like 3	1.82294	0.0400632			SLC25A23	solute carrier family 25 (mitochondrial carrier; phosphate carrier), member 23	-2.24512	0.0466888
DDIT4	DNA-damage-inducible transcript 4	1.81746	0.0019888			LRRN3	leucine rich repeat neuronal 3	-2.24169	0.041192
ATF3	activating transcription factor 3	1.81304	0.0329053			KIAA1324L	KIAA1324-like	-2.23046	0.0103705
LGALS1	lectin, galactoside-binding, soluble, 1	1.81262	0.0154279			TATDN2	TatD DNase domain containing 2	-2.22503	0.0357561
MSH5		1.80182	0.039523			ZNF836	zinc finger protein 836	-2.22003	0.00199107
LOC101929174	uncharacterized LOC101929174	1.79374	0.0184371			IL7R	interleukin 7 receptor	-2.16821	0.0102376
FOSL2	FOS-like antigen 2	1.78958	0.0234441			GIMAP5		-2.15632	0.0235551
OR1E2	olfactory receptor, family 1, subfamily E, member 2	1.78899	0.0221306			POLR3B	polymerase (RNA) III (DNA directed) polypeptide B	-2.1451	0.0126618
LOC171391		1.78852	0.0112033			PITPNB	phosphatidylinositol transfer protein, beta	-2.14132	0.0188205
GOLGA2P7		1.78449	0.0320415			ZNF33B		-2.13946	0.0191468
BST2	bone marrow stromal cell antigen 2	1.77277	0.031592			FAM26F	family with sequence similarity 26, member F	-2.13054	0.022836
ZFYVE28	zinc finger, FYVE domain containing 28	1.76898	0.0241302			ZNF527	zinc finger protein 527	-2.12231	0.00276446
CLIC1	chloride intracellular channel 1	1.76204	0.00999285			ZNF91	zinc finger protein 91	-2.10912	0.0209237
CDK9		1.76186	0.0363651			ETS1	v-ets avian erythroblastosis virus E26 oncogene homolog 1	-2.10607	0.00629807
DPM3	dolichyl-phosphate mannosyltransferase polypeptide 3	1.76053	0.0286111			MYO16	myosin XVI	-2.1059	0.0318896
LOC728392		1.74734	0.0403554			HSPA13	heat shock protein 70kDa family, member 13	-2.0973	0.027015
CCDC144B	coiled-coil domain containing 144B (pseudogene)	1.74642	0.0287188			SEH1L	SEH1-like (S. cerevisiae)	-2.09088	0.017219
NBPF15 (includes others)	neuroblastoma breakpoint family, member 15	1.73377	0.017815			INPP5B	inositol polyphosphate-5-phosphatase, 75kDa	-2.0605	0.0311464
SHANK2	SH3 and multiple ankyrin repeat domains 2	1.72988	0.0139342			ZNF470	zinc finger protein 470	-2.05945	0.0253056
CD276	CD276 molecule	1.72832	0.0328242			ASF1A	anti-silencing function 1A histone chaperone	-2.0557	0.0320597
CDKN1C	cyclin-dependent kinase inhibitor 1C (p57, Kip2)	1.71833	0.0480412			ZNF708	zinc finger protein 708	-2.05467	0.0271385
MIR4316	microRNA 4316	1.71134	0.0281164			CCR2	chemokine (C-C motif) receptor 2	-2.05243	0.0208618
RAB24		1.71071	0.0335591			MYC	v-myc avian myelocytomatosis viral oncogene homolog	-2.05177	0.0246493
SLC14A1	solute carrier family 14 (urea transporter), member 1 (Kidd blood group)	1.69898	0.0423709			GIMAP7	GTPase, IMAP family member 7	-2.05047	0.0316416
SNORD124	small nucleolar RNA, C/D box 124	1.6949	0.0242806			CCDC186	coiled-coil domain containing 186	-2.04278	0.0435957
STX10	syntaxin 10	1.69464	0.0271592			KIF16B	kinesin family member 16B	-2.03584	0.00803571
ACTA2	actin, alpha 2, smooth muscle, aorta	1.69239	0.0273527			PRIM1	primase, DNA, polypeptide 1 (49kDa)	-2.03145	0.00309165
CLN8	ceroid-lipofuscinosis, neuronal 8 (epilepsy, progressive with mental retardation)	1.69069	0.024759			RASGRP2	RAS guanyl releasing protein 2 (calcium and DAG-regulated)	-2.03018	0.00249623
SLC6A20	solute carrier family 6 (proline IMINO transporter), member 20	1.69031	0.00953556			NIFK	nucleolar protein interacting with the FHA domain of MKI67	-2.02836	0.00993088
HMGN3	high mobility group nucleosomal binding domain 3	1.68769	0.0243154			PNRC2	proline-rich nuclear receptor coactivator 2	-2.02774	0.00995392
MIR3159	microRNA 3159	1.67082	0.0449305			ZNF43	zinc finger protein 43	-2.0235	0.025991
LINC00677		1.66932	0.022751			SMURF2		-2.02243	0.0264328
ALG14	ALG14, UDP-N-acetylglucosaminyltransferase subunit	1.66597	0.0142621			FAM65B	family with sequence similarity 65, member B	-2.01918	0.0463945
PARK7	parkinson protein 7	1.66437	0.0051932			C15orf41	chromosome 15 open reading frame 41	-2.00048	0.0145829
DIAPH3-AS1	DIAPH3 antisense RNA 1	1.63957	0.0282891			ZFP1	ZFP1 zinc finger protein	-1.99016	0.0373609
NHLRC3	NHL repeat containing 3	1.63303	0.00492293			PPIA	peptidylprolyl isomerase A (cyclophilin A)	-1.98956	0.00572215
ASTL	astacin-like metallo-endopeptidase (M12 family)	1.62803	0.0193979			PLCL1	phospholipase C-like 1	-1.98363	0.0480733
FCGR2B	Fc fragment of IgG, low affinity IIb, receptor (CD32)	1.62519	0.0244437			PGAP3	post-GPI attachment to proteins 3	-1.98307	0.0214841
CELSR3-AS1	CELSR3 antisense RNA 1 (head to head)	1.6224	0.0157022			LTB	lymphotoxin beta (TNF superfamily, member 3)	-1.98168	0.00013395
CLSTN3	calsyntenin 3	1.61907	0.00350216			S1PR1	sphingosine-1-phosphate receptor 1	-1.97781	0.0321838
MPZL1	myelin protein zero-like 1	1.61818	0.0114573			SNORD37	small nucleolar RNA, C/D box 37	-1.96335	0.0108636
HDAC4	histone deacetylase 4	1.61785	0.0472207			TMA16	translation machinery associated 16 homolog (S. cerevisiae)	-1.96185	0.0044271
LAIR1	leukocyte-associated immunoglobulin-like receptor 1	1.61238	0.017816			ALMS1	Alstrom syndrome 1	-1.95727	0.0173372
PPIAL4G (includes others)	peptidylprolyl isomerase A (cyclophilin A)-like 4G	1.61146	0.0241693			DHX9	DEAH (Asp-Glu-Ala-His) box helicase 9	-1.95319	0.0430265
NAPSA	napsin A aspartic peptidase	1.60884	0.0279843			GTF2IRD2/GTF2IRD2B		-1.95071	0.0233531
LOC101928659	uncharacterized LOC101928659	1.6076	0.0486105			HIST2H2BA	histone cluster 2, H2ba (pseudogene)	-1.94633	0.0396861
ODF3	outer dense fiber of sperm tails 3	1.60611	0.0206454			CHD7	chromodomain helicase DNA binding protein 7	-1.94601	0.00952201
NQO2	NAD(P)H dehydrogenase, quinone 2	1.60027	0.00386027			SPRYD3	SPRY domain containing 3	-1.94031	0.0471613
CCDC84	coiled-coil domain containing 84	1.59466	0.0241955			LOC339988	uncharacterized LOC339988	-1.93832	0.0355544
ZNF425	zinc finger protein 425	1.59277	0.032076			ARHGAP25	Rho GTPase activating protein 25	-1.9362	0.0418595
SLC43A3	solute carrier family 43, member 3	1.58975	0.042704			ZBTB16	zinc finger and BTB domain containing 16	-1.93593	0.000336471
CDT1	chromatin licensing and DNA replication factor 1	1.587	0.0291305			ZNF547	zinc finger protein 547	-1.93186	0.0359171
SNORA60	small nucleolar RNA, H/ACA box 60	1.5823	0.00507105			CD3G	CD3g molecule, gamma (CD3-TCR complex)	-1.92862	0.0157082
BCL6	B-cell CLL/lymphoma 6	1.57455	0.0379606			RNGTT	RNA guanylyltransferase and 5'-phosphatase	-1.92622	0.00342921
MT-CO1	cytochrome c oxidase subunit I	1.57094	0.0222673			CCDC191	KIAA1407	-1.92561	0.0230309
CELA3A	chymotrypsin-like elastase family, member 3A	1.56825	0.0255276			ZCCHC2	zinc finger, CCHC domain containing 2	-1.92549	0.0151511
NRBP2		1.56659	0.0109612			TESPA1	thymocyte expressed, positive selection associated 1	-1.92323	0.0232531
PAX4	paired box 4	1.56514	0.043675			CDY1 (includes others)		-1.92143	0.0389771
SAMD10	sterile alpha motif domain containing 10	1.56294	0.000574022			MED16	mediator complex subunit 16	-1.92109	0.0349895
MIR425	microRNA 425	1.56171	0.0476685			EMB	embigin	-1.91462	0.026441
SMIM4		1.55978	0.0150448			LOC102724851	uncharacterized LOC102724851	-1.91183	0.0226847
LOC102723968	uncharacterized LOC102723968	1.55907	0.00772288			CDC42SE2	CDC42 small effector 2	-1.90976	0.0255053
GOT2	glutamic-oxaloacetic transaminase 2, mitochondrial	1.55813	0.0433948			PASK	PAS domain containing serine/threonine kinase	-1.90794	0.0290754
PPP1R3G	protein phosphatase 1, regulatory subunit 3G	1.55635	0.0327918			TMEM156	transmembrane protein 156	-1.90751	0.0247526
GRM1	glutamate receptor, metabotropic 1	1.55567	0.0190681			PHF19	PHD finger protein 19	-1.90641	6.70504e-05
APOC1	apolipoprotein C-I	1.55448	0.0313614			TMEM87A	transmembrane protein 87A	-1.90398	0.0207678
FLJ46906	uncharacterized LOC441172	1.54819	0.0309417			TTC39B	tetratricopeptide repeat domain 39B	-1.90263	0.0247295
PLD3	phospholipase D family, member 3	1.54552	0.0220581			COG3	component of oligomeric golgi complex 3	-1.89518	0.0172334
TMED8	transmembrane emp24 protein transport domain containing 8	1.54358	0.017895			ZNF815P	zinc finger protein 815, pseudogene	-1.89392	0.0308898
LOC100652758	uncharacterized LOC100652758	1.54262	0.0131616			ZNF507	zinc finger protein 507	-1.88407	0.0346016
PPP1R15A	protein phosphatase 1, regulatory subunit 15A	1.54205	0.00786901			LARS2	leucyl-tRNA synthetase 2, mitochondrial	-1.88358	0.0088679
MIR4476	microRNA 4476	1.54124	0.0295781			SELL	selectin L	-1.88078	0.0343668
MT-CO2	cytochrome c oxidase subunit II	1.5383	0.0121044			CYTH3	cytohesin 3	-1.87232	0.0360015
BEX5	brain expressed, X-linked 5	1.53441	0.00556851			BLM	Bloom syndrome, RecQ helicase-like	-1.86987	0.0262531
SH3GL1P2	SH3-domain GRB2-like 1 pseudogene 2	1.53305	0.0119699			FOXN2	forkhead box N2	-1.86772	0.0349511
ZNF821	zinc finger protein 821	1.53261	0.0024869			MRPL35	mitochondrial ribosomal protein L35	-1.86409	0.00532531
MIR4454	microRNA 4454	1.53167	0.0411869			LINC00515	long intergenic non-protein coding RNA 515	-1.86118	0.0163011
CALCOCO2	calcium binding and coiled-coil domain 2	1.53161	0.0456722			PUS7	pseudouridylate synthase 7 (putative)	-1.8564	0.0400842
FKBP7	FK506 binding protein 7	1.53097	0.0113705			RNF25	ring finger protein 25	-1.85522	0.0210164
ZBED5-AS1	ZBED5 antisense RNA 1	1.52678	0.0183896			FAAH2	fatty acid amide hydrolase 2	-1.85403	0.000788642
MT-ND5	NADH dehydrogenase, subunit 5 (complex I)	1.52594	0.00705664			ARRDC5	arrestin domain containing 5	-1.84907	0.00300049
SNORD59A	small nucleolar RNA, C/D box 59A	1.51963	0.0158849			EIF5	eukaryotic translation initiation factor 5	-1.84581	0.0295359
MIR4435-2HG		1.51843	0.00765642			LINC00891		-1.83445	0.0106747
MIR1270	microRNA 1270	1.51793	0.026212			LINC00649		-1.83151	0.0337111
LINC01137	long intergenic non-protein coding RNA 1137	1.51608	0.0347211			ATP6V1B2	ATPase, H+ transporting, lysosomal 56/58kDa, V1 subunit B2	-1.82707	0.0414138
LOC100130876	uncharacterized LOC100130876	1.51565	0.0488362			GTF2IRD2P1	GTF2I repeat domain containing 2 pseudogene 1	-1.82403	0.00647142
TMEM254-AS1	TMEM254 antisense RNA 1	1.51561	0.0309835			NEDD4	neural precursor cell expressed, developmentally down-regulated 4, E3 ubiquitin protein ligase	-1.82364	0.0198649
ZFP30	ZFP30 zinc finger protein	1.51401	0.0214108			LINC00402	long intergenic non-protein coding RNA 402	-1.82331	0.00404789
SPRY1	sprouty homolog 1, antagonist of FGF signaling (Drosophila)	1.51289	0.0376027			TMEM164		-1.82001	0.0148916
ODF3L2	outer dense fiber of sperm tails 3-like 2	1.5125	0.0295413			SMAP2	small ArfGAP2	-1.81796	0.0396922
SPR	sepiapterin reductase (7,8-dihydrobiopterin:NADP+ oxidoreductase)	1.51031	0.0124161			GCSAM	germinal center-associated, signaling and motility	-1.81766	0.0142282
LINC00693	long intergenic non-protein coding RNA 693	1.50881	0.0114221			NSMAF	neutral sphingomyelinase (N-SMase) activation associated factor	-1.81249	0.0179581
NIPSNAP3B		1.50515	0.0134093			UGGT1	UDP-glucose glycoprotein glucosyltransferase 1	-1.80629	0.0490248
LOC100506022	uncharacterized LOC100506022	1.50109	0.0197587			TPMT	thiopurine S-methyltransferase	-1.804	0.0133718
LOC285629	uncharacterized LOC285629	1.50041	0.0177162			AES	amino-terminal enhancer of split	-1.80275	0.0285702
IRF2BPL	interferon regulatory factor 2 binding protein-like	1.49483	0.0107244			C18orf54	chromosome 18 open reading frame 54	-1.79663	0.0335655
PROP1	PROP paired-like homeobox 1	1.49476	0.00201023			ISG20	interferon stimulated exonuclease gene 20kDa	-1.79485	0.0106784
WRNIP1	Werner helicase interacting protein 1	1.49096	0.038152			DHX16	DEAH (Asp-Glu-Ala-His) box polypeptide 16	-1.79299	0.0133835
RCBTB2	regulator of chromosome condensation (RCC1) and BTB (POZ) domain containing protein 2	1.48972	0.0384317			ZNF25	zinc finger protein 25	-1.79234	0.0320392
LOC105370814		1.4883	0.0133501			SCARNA10	small Cajal body-specific RNA 10	-1.78038	0.0310822
SIAH3	siah E3 ubiquitin protein ligase family member 3	1.48652	0.0243332			RRN3	RRN3 RNA polymerase I transcription factor homolog (S. cerevisiae)	-1.77942	0.0267237
CABLES2	Cdk5 and Abl enzyme substrate 2	1.48552	0.0303675			ANAPC15	anaphase promoting complex subunit 15	-1.77853	0.000951211
KRT31	keratin 31, type I	1.4855	0.0448245			AGO4	argonaute RISC catalytic component 4	-1.7767	0.0384829
CD59	CD59 molecule, complement regulatory protein	1.48387	0.00461306			LINC01422	long intergenic non-protein coding RNA 1422	-1.7737	0.0206153
SPTSSB	serine palmitoyltransferase, small subunit B	1.48379	0.0410046			WHAMM	WAS protein homolog associated with actin, golgi membranes and microtubules	-1.7711	0.0363093
PDLIM1	PDZ and LIM domain 1	1.48232	0.0438537			RAB27B	RAB27B, member RAS oncogene family	-1.77108	0.0465988
INA	internexin neuronal intermediate filament protein, alpha	1.48173	0.0414433			ZNF350	zinc finger protein 350	-1.77045	0.00163387
TXLNGY	taxilin gamma pseudogene, Y-linked	1.47979	0.0346729			C12orf4	chromosome 12 open reading frame 4	-1.76993	0.0454128
CALML3		1.47681	0.0147997			ACTA2-AS1	ACTA2 antisense RNA 1	-1.76384	0.0109982
CMTM1		1.47567	0.0438278			ATAD5	ATPase family, AAA domain containing 5	-1.76194	0.0463272
ANKRD20A12P	ankyrin repeat domain 20 family, member A12, pseudogene	1.47274	0.0220708			FEM1A	fem-1 homolog a (C. elegans)	-1.75933	0.00480324
DFNB31	deafness, autosomal recessive 31	1.47267	0.00114469			OGFOD3	2-oxoglutarate and iron-dependent oxygenase domain containing 3	-1.75687	0.0233766
TXN2	thioredoxin 2	1.47164	0.0483259			PYHIN1	pyrin and HIN domain family, member 1	-1.75583	0.0246055
ATP6AP2	ATPase, H+ transporting, lysosomal accessory protein 2	1.47046	0.0309698			LOC105372482		-1.75419	0.0349964
WNT1	wingless-type MMTV integration site family, member 1	1.46759	0.0309534			HERC6	HECT and RLD domain containing E3 ubiquitin protein ligase family member 6	-1.75318	0.0252659
SOCS4	suppressor of cytokine signaling 4	1.46676	0.0333917			RAB1A	RAB1A, member RAS oncogene family	-1.74519	0.0312268
LINC00280	long intergenic non-protein coding RNA 280	1.46435	0.0337573			PAG1	phosphoprotein membrane anchor with glycosphingolipid microdomains 1	-1.74345	0.00526089
RALY-AS1	RALY antisense RNA 1	1.46364	0.000207691			FAM32A	family with sequence similarity 32, member A	-1.74019	0.0380797
OR56A3	olfactory receptor, family 56, subfamily A, member 3	1.46118	0.0233097			GPR107	G protein-coupled receptor 107	-1.73811	0.0159711
SLC2A3	solute carrier family 2 (facilitated glucose transporter), member 3	1.46019	0.0212488			PIGU	phosphatidylinositol glycan anchor biosynthesis, class U	-1.72787	0.0114481
PLEKHF1	pleckstrin homology domain containing, family F (with FYVE domain) member 1	1.45398	0.00735833			LCMT1	leucine carboxyl methyltransferase 1	-1.72439	0.00693671
NKG7	natural killer cell granule protein 7	1.44739	0.00341995			CACNA1C-AS2	CACNA1C antisense RNA 2	-1.72383	0.0080485
MIR4525	microRNA 4525	1.44652	0.029208			DPAGT1	dolichyl-phosphate (UDP-N-acetylglucosamine) N-acetylglucosaminephosphotransferase 1 (GlcNAc-1-P transferase)	-1.72124	0.0441069
DPPA5	developmental pluripotency associated 5	1.44538	0.0353069			PCBD2	pterin-4 alpha-carbinolamine dehydratase/dimerization cofactor of hepatocyte nuclear factor 1 alpha (TCF1) 2	-1.71849	0.0362863
NUP50-AS1	NUP50 antisense RNA 1 (head to head)	1.44476	0.00146824			RPS27	ribosomal protein S27	-1.71369	0.0468753
SKCG-1	sporadic kidney cancer gene 1	1.44188	0.0206745			ZNF649	zinc finger protein 649	-1.71067	0.0217046
SULT1C4	sulfotransferase family, cytosolic, 1C, member 4	1.44085	0.0493771			ARAP3	ArfGAP with RhoGAP domain, ankyrin repeat and PH domain 3	-1.7099	0.0366903
DCST2	DC-STAMP domain containing 2	1.44051	0.0205229			LIMD2	LIM domain containing 2	-1.70102	0.00909662
HLA-DRB1		1.43991	0.0155944			HEXIM1	hexamethylene bis-acetamide inducible 1	-1.69806	0.0468675
DHCR24	24-dehydrocholesterol reductase	1.43821	0.00513568			FMNL1	formin-like 1	-1.69674	0.0481878
RNU12	RNA, U12 small nuclear	1.43644	0.0334117			ARID3B	AT rich interactive domain 3B (BRIGHT-like)	-1.69484	0.0189304
C4orf48	chromosome 4 open reading frame 48	1.43623	0.0234646			AP2B1	adaptor-related protein complex 2, beta 1 subunit	-1.6946	0.0344619
CCS	copper chaperone for superoxide dismutase	1.43511	0.0388012			FGF9	fibroblast growth factor 9	-1.6931	0.0277042
LOC101928401	uncharacterized LOC101928401	1.43464	0.0446185			ATP8B2	ATPase, aminophospholipid transporter, class I, type 8B, member 2	-1.69074	0.0411127
SEMA6C	sema domain, transmembrane domain (TM), and cytoplasmic domain, (semaphorin) 6C	1.43359	0.00772589			PRMT2	protein arginine methyltransferase 2	-1.68848	0.0196352
TMED3	transmembrane emp24 protein transport domain containing 3	1.43337	0.0275019			HIST1H3F	histone cluster 1, H3f	-1.68643	0.012822
LOC101928370	uncharacterized LOC101928370	1.43306	0.0303799			DNAJB9	DnaJ (Hsp40) homolog, subfamily B, member 9	-1.6797	0.0383228
MIR8	microRNA 141	1.43233	0.0200293			PNMA3	paraneoplastic Ma antigen 3	-1.67662	0.0412761
MIR924	microRNA 924	1.43176	0.0109074			TRMT1	tRNA methyltransferase 1 homolog (S. cerevisiae)	-1.67638	0.00123834
PLXNB2	plexin B2	1.43129	0.0251715			BUD13	BUD13 homolog (S. cerevisiae)	-1.67321	0.0186582
FAM182B		1.43059	0.0491777			BMF	Bcl2 modifying factor	-1.67227	0.0208723
LOC102724404		1.43047	0.0470032			RBM19	RNA binding motif protein 19	-1.67133	0.00729035
TSPAN3	tetraspanin 3	1.42904	0.0175445			SNHG12		-1.66881	0.0166988
SLC47A1	solute carrier family 47 (multidrug and toxin extrusion), member 1	1.42812	0.0295002			PCF11	PCF11 cleavage and polyadenylation factor subunit	-1.66866	0.0259551
AP2S1	adaptor-related protein complex 2, sigma 1 subunit	1.42778	0.0238268			INO80C	INO80 complex subunit C	-1.66865	0.0302116
PERM1	PPARGC1 and ESRR induced regulator, muscle 1	1.42588	0.00263901			QSOX2	quiescin Q6 sulfhydryl oxidase 2	-1.66652	0.0132004
SPANXN5	SPANX family, member N5	1.42406	0.0243272			ZNF227	zinc finger protein 227	-1.66548	0.0103051
IFI27	interferon, alpha-inducible protein 27	1.42364	0.0282828			TIMD4	T-cell immunoglobulin and mucin domain containing 4	-1.66229	0.00418809
GAS2L1	growth arrest-specific 2 like 1	1.42145	0.00951856			FGD3	FYVE, RhoGEF and PH domain containing 3	-1.66049	0.0212642
C9orf62	chromosome 9 open reading frame 62	1.42069	0.0408155			ZNF671	zinc finger protein 671	-1.66005	0.0358928
DAB2	Dab, mitogen-responsive phosphoprotein, homolog 2 (Drosophila)	1.4199	0.0308306			SCML4	sex comb on midleg-like 4 (Drosophila)	-1.65948	0.0337258
LOC100133985	uncharacterized LOC100133985	1.41895	0.0468452			ZNF101	zinc finger protein 101	-1.65892	0.00898577
BLVRB	biliverdin reductase B	1.41873	0.0420282			DGKA	diacylglycerol kinase, alpha 80kDa	-1.65679	0.01445
TCEB3-AS1	TCEB3 antisense RNA 1	1.41781	0.04382			CHMP7	charged multivesicular body protein 7	-1.64914	0.0471024
MAN2B1	mannosidase, alpha, class 2B, member 1	1.41626	0.0313256			SMYD2	SET and MYND domain containing 2	-1.6468	0.0315392
RAX	retina and anterior neural fold homeobox	1.41618	0.033259			RBM6	RNA binding motif protein 6	-1.64529	0.0083306
HNRNPM		1.41616	0.00154137			TRMO	chromosome 9 open reading frame 156	-1.64187	0.0311986
LRP5	low density lipoprotein receptor-related protein 5	1.41568	0.0186098			LOC102724229	uncharacterized LOC102724229	-1.64139	0.0326834
LINC00484	long intergenic non-protein coding RNA 484	1.41541	0.0350077			HIST1H2BN		-1.63856	0.0445097
LINC00856	long intergenic non-protein coding RNA 856	1.41468	0.00994772			SPINT2	serine peptidase inhibitor, Kunitz type, 2	-1.63734	0.0302429
PLK5	polo-like kinase 5	1.41328	0.0285414			PLXNA1	plexin A1	-1.63651	0.0363085
MTRNR2L6	MT-RNR2-like 6	1.41313	0.0307356			PPP1R15B	protein phosphatase 1, regulatory subunit 15B	-1.63359	0.0461299
GPD2	glycerol-3-phosphate dehydrogenase 2 (mitochondrial)	1.41246	0.00924567			UTP20	UTP20, small subunit (SSU) processome component, homolog (yeast)	-1.6331	0.043973
FBXW8	F-box and WD repeat domain containing 8	1.41167	0.0110071			SEC61A1	Sec61 alpha 1 subunit (S. cerevisiae)	-1.63275	0.0320467
KLK15	kallikrein-related peptidase 15	1.41088	0.0408345			ARMC2	armadillo repeat containing 2	-1.63188	0.0455182
HNF1B	HNF1 homeobox B	1.40938	0.0453187			BRAF		-1.62745	0.012097
BOD1L2	biorientation of chromosomes in cell division 1-like 2	1.40875	0.0148143			WWP2	WW domain containing E3 ubiquitin protein ligase 2	-1.62594	0.0117802
LOC101927411	uncharacterized LOC101927411	1.40829	0.0491374			VPS45	vacuolar protein sorting 45 homolog (S. cerevisiae)	-1.62244	0.00755741
FCRLB	Fc receptor-like B	1.40819	0.0350402			IL10RA	interleukin 10 receptor, alpha	-1.62241	0.0409254
GRK6	G protein-coupled receptor kinase 6	1.4078	0.0115327			NRM	nurim (nuclear envelope membrane protein)	-1.62009	0.0337698
KLHL11	kelch-like family member 11	1.40751	0.0417959			HELB	helicase (DNA) B	-1.62008	0.0345786
TNKS2-AS1	TNKS2 antisense RNA 1 (head to head)	1.40541	0.0379526			IKZF3	IKAROS family zinc finger 3 (Aiolos)	-1.61931	0.0274949
HERC2P3		1.40318	0.0450533			USP37	ubiquitin specific peptidase 37	-1.61837	0.0486584
IGHV7-81	immunoglobulin heavy variable 7-81 (non-functional)	1.40269	0.00607851			RASGRP1	RAS guanyl releasing protein 1 (calcium and DAG-regulated)	-1.61664	0.0250912
ATF7IP2	activating transcription factor 7 interacting protein 2	1.40183	0.0252533			IPO7	importin 7	-1.61396	0.0270706
RARG	retinoic acid receptor, gamma	1.40113	0.0466921			TRANK1	tetratricopeptide repeat and ankyrin repeat containing 1	-1.60941	0.0400194
MEF2BNB-MEF2B		1.39761	0.0331457			SCMH1	sex comb on midleg homolog 1 (Drosophila)	-1.6083	0.0470957
ZNF490	zinc finger protein 490	1.39663	0.0494819			NSUN4	NOP2/Sun domain family, member 4	-1.6078	0.0426319
OR4C5		1.39461	0.0155453			FAM217B	family with sequence similarity 217, member B	-1.60705	0.0497216
ZNF580	zinc finger protein 580	1.39265	0.0106137			FTO	fat mass and obesity associated	-1.60476	0.0411993
KRT10	keratin 10, type I	1.3918	0.0437018			TNFAIP3	tumor necrosis factor, alpha-induced protein 3	-1.60275	0.00333755
GPR32	G protein-coupled receptor 32	1.39123	0.0367122			ALKBH1	alkB, alkylation repair homolog 1 (E. coli)	-1.60149	0.0121227
CD320	CD320 molecule	1.39106	0.0467124			EVI2B	ecotropic viral integration site 2B	-1.59606	0.029914
NSF	N-ethylmaleimide-sensitive factor	1.38866	0.0301578			IL27RA	interleukin 27 receptor, alpha	-1.59514	0.0182348
TMEM38A	transmembrane protein 38A	1.38767	0.0281121			SVBP	coiled-coil domain containing 23	-1.59396	0.0490556
SRGAP2		1.38761	0.0270719			RPS6KA5	ribosomal protein S6 kinase, 90kDa, polypeptide 5	-1.59102	0.0124011
PHLDA1	pleckstrin homology-like domain, family A, member 1	1.38502	0.0175862			ZC3H7A	zinc finger CCCH-type containing 7A	-1.58928	0.0181274
LOC105376292		1.38449	0.0305948			IL23A	interleukin 23, alpha subunit p19	-1.58666	0.00519588
LOC102724529	uncharacterized LOC102724529	1.38322	0.000279056			HERPUD2	HERPUD family member 2	-1.58187	0.0162274
C6orf52	chromosome 6 open reading frame 52	1.38273	0.0294609			TMSB10/TMSB4X	thymosin beta 4, X-linked	-1.57994	0.028515
GALE	UDP-galactose-4-epimerase	1.38147	0.0175789			CDC14A	cell division cycle 14A	-1.57903	0.00269984
EGR2	early growth response 2	1.38095	0.0421914			IL9R		-1.57903	0.0327969
MITF	microphthalmia-associated transcription factor	1.38056	0.0300608			BOLA3	bolA family member 3	-1.57498	0.00277439
CLEC18A/CLEC18C	C-type lectin domain family 18, member A	1.38038	0.0172598			FAM122C	family with sequence similarity 122C	-1.5741	0.0325159
RILP	Rab interacting lysosomal protein	1.38011	0.00898082			DEAF1	DEAF1 transcription factor	-1.57298	0.0263216
LOC644656	uncharacterized LOC644656	1.37983	0.00897162			DDX6	DEAD (Asp-Glu-Ala-Asp) box helicase 6	-1.57138	0.0179522
LINC00582	long intergenic non-protein coding RNA 582	1.37927	0.0360622			SHKBP1	SH3KBP1 binding protein 1	-1.57024	0.016601
LLPH		1.37903	0.0292316			NRIP1	nuclear receptor interacting protein 1	-1.57003	0.0212695
CPD	carboxypeptidase D	1.3782	0.0487545			DARS2	aspartyl-tRNA synthetase 2, mitochondrial	-1.56976	0.0443874
ABCA1	ATP-binding cassette, sub-family A (ABC1), member 1	1.37813	0.014904			PCAT1	prostate cancer associated transcript 1 (non-protein coding)	-1.56831	0.00798106
KRTAP23-1	keratin associated protein 23-1	1.37721	0.0438686			PSMD14	proteasome (prosome, macropain) 26S subunit, non-ATPase, 14	-1.56691	0.0187284
PTTG3P	pituitary tumor-transforming 3, pseudogene	1.37689	0.0112098			ZNF410		-1.56533	0.00150453
LOC100507377	uncharacterized LOC100507377	1.37681	0.0186743			PNRC1	proline-rich nuclear receptor coactivator 1	-1.56484	0.026862
ZNF157	zinc finger protein 157	1.37465	0.0262868			SOGA3		-1.56325	0.0231116
EBF1	early B-cell factor 1	1.37429	0.0054848			DPH6	diphthamine biosynthesis 6	-1.56273	0.0445138
HRAS	Harvey rat sarcoma viral oncogene homolog	1.37426	0.0412497			GAS5		-1.5602	0.0282946
SBK1	SH3 domain binding kinase 1	1.37397	0.0254098			UBTF	upstream binding transcription factor, RNA polymerase I	-1.56015	0.0324637
ISLR2	immunoglobulin superfamily containing leucine-rich repeat 2	1.37334	0.0126882			SP2	Sp2 transcription factor	-1.55856	0.0462289
MIR4530	microRNA 4530	1.37102	0.0425251			BRD2	bromodomain containing 2	-1.55699	0.0358166
GPR25	G protein-coupled receptor 25	1.37074	0.0248284			SLC5A6	solute carrier family 5 (sodium/multivitamin and iodide cotransporter), member 6	-1.55653	0.0289158
PPP1R37	protein phosphatase 1, regulatory subunit 37	1.37013	0.0260373			SYNE1-AS1	SYNE1 antisense RNA 1	-1.55386	0.0295359
GRAMD4	GRAM domain containing 4	1.36984	0.0398536			SPTAN1	spectrin, alpha, non-erythrocytic 1	-1.55292	0.0287446
ATP6V0E1	ATPase, H+ transporting, lysosomal 9kDa, V0 subunit e1	1.36956	0.0205927			SF3B5	splicing factor 3b, subunit 5, 10kDa	-1.55038	0.0369547
FOXD2	forkhead box D2	1.36855	0.00989396			SRSF8	serine/arginine-rich splicing factor 8	-1.55034	0.00897694
MIR4692	microRNA 4692	1.36828	0.015957			DET1	de-etiolated homolog 1 (Arabidopsis)	-1.54672	0.0172473
FAM46B	family with sequence similarity 46, member B	1.36715	0.0170742			RNF216P1	ring finger protein 216 pseudogene 1	-1.54551	0.0061094
NR1H3	nuclear receptor subfamily 1, group H, member 3	1.36658	0.00279254			CPQ	carboxypeptidase Q	-1.54506	0.0287004
TUBB2B	tubulin, beta 2B class IIb	1.36655	0.00985417			C8orf44-SGK3/SGK3		-1.54474	0.0104786
YJEFN3	YjeF N-terminal domain containing 3	1.36585	0.0126222			RCSD1	RCSD domain containing 1	-1.54119	0.0253482
TRAPPC12-AS1		1.36506	0.0474932			SPATA13	spermatogenesis associated 13	-1.53602	0.0200234
LRRC55	leucine rich repeat containing 55	1.36407	0.00271061			KPNA5	karyopherin alpha 5 (importin alpha 6)	-1.53561	0.0358987
GAL3ST2	galactose-3-O-sulfotransferase 2	1.36375	0.0452827			SPIN1	spindlin 1	-1.53413	0.0373949
LOC101930114	uncharacterized LOC101930114	1.36334	0.0102137			ARID5B	AT rich interactive domain 5B (MRF1-like)	-1.53339	0.0402046
GPR68	G protein-coupled receptor 68	1.3633	0.0324209			EIF2A	eukaryotic translation initiation factor 2A, 65kDa	-1.52897	0.0187816
LOC283332	uncharacterized LOC283332	1.36301	0.0102816			UXT	ubiquitously-expressed, prefoldin-like chaperone	-1.52758	0.0454006
KLF10	Kruppel-like factor 10	1.36242	0.0120827			RAB5A	RAB5A, member RAS oncogene family	-1.52574	0.0432513
MICAL1	microtubule associated monooxygenase, calponin and LIM domain containing 1	1.36232	0.024426			LARP1	La ribonucleoprotein domain family, member 1	-1.52434	0.0186987
TINCR	tissue differentiation-inducing non-protein coding RNA	1.36158	0.0344878			GPATCH4	G patch domain containing 4	-1.52395	0.00459743
GLA	galactosidase, alpha	1.36025	0.0434726			ADH5	alcohol dehydrogenase 5 (class III), chi polypeptide	-1.52394	0.0269243
FLJ38576	uncharacterized LOC651430	1.3601	0.0307076			BCL11B	B-cell CLL/lymphoma 11B (zinc finger protein)	-1.52325	0.0295854
MIR449C	microRNA 449c	1.35928	0.0448288			POLR3D	polymerase (RNA) III (DNA directed) polypeptide D, 44kDa	-1.52259	0.00605026
OR7E5P	olfactory receptor, family 7, subfamily E, member 5 pseudogene	1.35893	0.0122344			PHACTR2	phosphatase and actin regulator 2	-1.52247	0.0279893
LOC283788		1.35797	0.0210964			NDC1	NDC1 transmembrane nucleoporin	-1.52235	0.040794
NR4A3	nuclear receptor subfamily 4, group A, member 3	1.35742	0.00525913			FBXO5	F-box protein 5	-1.52176	0.0257189
GLTPD2	glycolipid transfer protein domain containing 2	1.35713	0.00594194			TUBB	tubulin, beta class I	-1.52147	0.0248352
RPL34-AS1	RPL34 antisense RNA 1 (head to head)	1.35697	0.012487			KDM6B	lysine (K)-specific demethylase 6B	-1.52056	0.0263013
LOC100131315	uncharacterized LOC100131315	1.35694	0.0158932			CS	citrate synthase	-1.51947	0.045974
TRIM3	tripartite motif containing 3	1.35638	0.0287417			SCAPER	S-phase cyclin A-associated protein in the ER	-1.51912	0.00990903
PNCK	pregnancy up-regulated nonubiquitous CaM kinase	1.35603	0.0366756			FCRL3	Fc receptor-like 3	-1.51745	0.0168054
OAF	OAF homolog (Drosophila)	1.35583	0.0269111			NMT2	N-myristoyltransferase 2	-1.51696	0.0364874
GOLGA2P6		1.3537	0.0160395			ZNF154	zinc finger protein 154	-1.5169	0.0156381
LY6G6F		1.35354	0.0290693			LINC00963	long intergenic non-protein coding RNA 963	-1.51618	0.0140315
PRKAG1	protein kinase, AMP-activated, gamma 1 non-catalytic subunit	1.35346	0.00743864			BZW2	basic leucine zipper and W2 domains 2	-1.51465	0.0215871
FBXL22	F-box and leucine-rich repeat protein 22	1.3532	0.0071087			HHAT	hedgehog acyltransferase	-1.51322	0.0230582
ZSCAN16-AS1	ZSCAN16 antisense RNA 1	1.35239	0.0216341			IDS	iduronate 2-sulfatase	-1.51109	0.0257098
LOC101928414	uncharacterized LOC101928414	1.35228	0.026919			ATXN3	ataxin 3	-1.51079	0.000662069
TCF7L1	transcription factor 7-like 1 (T-cell specific, HMG-box)	1.34965	0.0248229			IFT46	intraflagellar transport 46	-1.51029	0.000861146
TCN2	transcobalamin II	1.34839	0.047803			MYDGF	myeloid-derived growth factor	-1.50954	0.0410732
THBD	thrombomodulin	1.34547	0.0101106			DESI2	desumoylating isopeptidase 2	-1.509	0.0218024
FAM169B	family with sequence similarity 169, member B	1.34528	0.019819			EPHB6	EPH receptor B6	-1.50784	0.0461573
ICAM3	intercellular adhesion molecule 3	1.34496	0.0382301			GPR183	G protein-coupled receptor 183	-1.5069	0.0112807
SPATA31B1P	SPATA31 subfamily B, member 1, pseudogene	1.34486	0.00575224			KLHL26	kelch-like family member 26	-1.5057	0.0396975
LOC399884	uncharacterized LOC399884	1.34481	0.0373297			TOMM70A	translocase of outer mitochondrial membrane 70 homolog A (S. cerevisiae)	-1.49962	0.0351725
TNFRSF10A	tumor necrosis factor receptor superfamily, member 10a	1.34475	0.0118401			C14orf159	chromosome 14 open reading frame 159	-1.49901	0.0365688
LOC105375014		1.34472	0.0408953			IFI16	interferon, gamma-inducible protein 16	-1.49839	0.0158659
TOP1P2	topoisomerase (DNA) I pseudogene 2	1.344	0.0351996			TASP1	taspase, threonine aspartase, 1	-1.49664	0.0493057
DHCR7	7-dehydrocholesterol reductase	1.34355	0.0157925			EPB41	erythrocyte membrane protein band 4.1	-1.49406	0.0247286
C1RL	complement component 1, r subcomponent-like	1.34324	0.0435961			GRAP	GRB2-related adaptor protein	-1.4927	0.0315723
LINC00479	long intergenic non-protein coding RNA 479	1.34312	0.0421417			MPHOSPH10	M-phase phosphoprotein 10 (U3 small nucleolar ribonucleoprotein)	-1.49215	0.0135415
GDA		1.34185	0.00655493			TNFRSF25	tumor necrosis factor receptor superfamily, member 25	-1.4919	0.0176614
DDX26B-AS1	DDX26B antisense RNA 1	1.34165	0.0280128			TRAC		-1.4912	0.00605353
CSN3	casein kappa	1.34158	0.0110336			PPP1CB	protein phosphatase 1, catalytic subunit, beta isozyme	-1.49104	0.0277411
ACTL8	actin-like 8	1.34138	0.0207793			ZZZ3	zinc finger, ZZ-type containing 3	-1.4883	0.0321471
NCF4	neutrophil cytosolic factor 4, 40kDa	1.34136	0.0134397			RPA1	replication protein A1, 70kDa	-1.48744	0.0223499
GGT5	gamma-glutamyltransferase 5	1.34129	0.0497037			SNX17	sorting nexin 17	-1.48488	0.0104375
ALOX5AP	arachidonate 5-lipoxygenase-activating protein	1.34013	0.0258058			MAP4K2	mitogen-activated protein kinase kinase kinase kinase 2	-1.4844	0.0385698
SLC6A18	solute carrier family 6 (neutral amino acid transporter), member 18	1.33999	0.00611092			SPAG7	sperm associated antigen 7	-1.48064	0.049222
MAPK12	mitogen-activated protein kinase 12	1.33929	0.0269566			CD28	CD28 molecule	-1.47863	0.0277593
LINC01346	long intergenic non-protein coding RNA 1346	1.33906	0.0348892			DCAF17	DDB1 and CUL4 associated factor 17	-1.47858	0.0303596
XRCC1	X-ray repair complementing defective repair in Chinese hamster cells 1	1.33885	0.0318134			CCND2	cyclin D2	-1.47781	0.0200668
SOX4	SRY (sex determining region Y)-box 4	1.33883	0.0183169			NVL	nuclear VCP-like	-1.47753	0.0336086
TNK2-AS1	TNK2 antisense RNA 1	1.33851	0.023615			ZNF592	zinc finger protein 592	-1.47618	0.00731611
LINC01505	long intergenic non-protein coding RNA 1505	1.3378	0.04625			FAM89B		-1.47602	0.0121082
PRDX1	peroxiredoxin 1	1.3365	0.0134418			ZNF805	zinc finger protein 805	-1.4728	0.03738
LOC102723795	uncharacterized LOC102723795	1.33617	0.00128355			MCUR1	mitochondrial calcium uniporter regulator 1	-1.46982	0.0115268
CRB3	crumbs family member 3	1.33487	0.0372461			ZNF772	zinc finger protein 772	-1.4696	0.0137837
STARD9	StAR-related lipid transfer (START) domain containing 9	1.33395	0.00850387			SEC16A	SEC16 homolog A (S. cerevisiae)	-1.46862	0.0417492
LOC646670/LOC732265		1.33358	0.0332113			PHACTR4	phosphatase and actin regulator 4	-1.46801	0.00323588
DAZL	deleted in azoospermia-like	1.33153	0.0307088			GFPT2	glutamine-fructose-6-phosphate transaminase 2	-1.46594	0.0482546
KLRG2	killer cell lectin-like receptor subfamily G, member 2	1.33153	0.0137826			CD4	CD4 molecule	-1.46166	0.0133854
LOC102724087	uncharacterized LOC102724087	1.32877	0.00451689			HABP4	hyaluronan binding protein 4	-1.45998	0.0343197
RCN1		1.32856	0.0483427			LNPEP	leucyl/cystinyl aminopeptidase	-1.45852	0.0142817
HIST1H2AB	histone cluster 1, H2ab	1.3274	0.0480331			REPS1	RALBP1 associated Eps domain containing 1	-1.45811	0.0184924
ARPIN/C15orf38-AP3S2	actin-related protein 2/3 complex inhibitor	1.32634	0.0378835			LOC728989		-1.45785	0.042972
LOC648987	uncharacterized LOC648987	1.32577	0.00979644			RPL22L1	ribosomal protein L22-like 1	-1.456	0.0368632
FAM167A	family with sequence similarity 167, member A	1.32556	0.0345211			BSCL2		-1.45549	0.0327915
GPR1	G protein-coupled receptor 1	1.32541	0.016873			RBM11	RNA binding motif protein 11	-1.45518	0.0350701
HYAL2	hyaluronoglucosaminidase 2	1.32528	0.0235649			ZNF552	zinc finger protein 552	-1.45309	0.026698
POTEI	POTE ankyrin domain family, member I	1.3235	0.0448432			TENM1	teneurin transmembrane protein 1	-1.45198	0.0139142
AUP1	ancient ubiquitous protein 1	1.32135	0.0192735			NCOA7	nuclear receptor coactivator 7	-1.45179	0.0368188
CLIP3	CAP-GLY domain containing linker protein 3	1.32093	0.0343799			NFRKB	nuclear factor related to kappaB binding protein	-1.45144	0.0156934
TAS1R1	taste receptor, type 1, member 1	1.32064	0.0357179			ATP6V1D	ATPase, H+ transporting, lysosomal 34kDa, V1 subunit D	-1.44969	0.0219167
GXYLT2	glucoside xylosyltransferase 2	1.32056	0.0389842			TAF8	TAF8 RNA polymerase II, TATA box binding protein (TBP)-associated factor, 43kDa	-1.44914	0.0103528
FAM43A	family with sequence similarity 43, member A	1.31947	0.0397104			FOXJ3	forkhead box J3	-1.44627	0.034225
F10	coagulation factor X	1.31901	0.0325998			TAF4	TAF4 RNA polymerase II, TATA box binding protein (TBP)-associated factor, 135kDa	-1.44588	0.0388216
ODF3L1	outer dense fiber of sperm tails 3-like 1	1.31824	0.00414099			ALG1		-1.4437	0.011224
ADCY4	adenylate cyclase 4	1.31649	0.0323782			ZXDA	zinc finger, X-linked, duplicated A	-1.4425	0.00688637
PHF2P1	PHD finger protein 2 pseudogene 1	1.31598	0.0411897			NOP14	NOP14 nucleolar protein	-1.44178	0.0347764
INPP5J	inositol polyphosphate-5-phosphatase J	1.31576	0.0484911			MAN2B2	mannosidase, alpha, class 2B, member 2	-1.44155	0.0217184
F2RL3	coagulation factor II (thrombin) receptor-like 3	1.31537	0.0190515			TPM3P9	tropomyosin 3 pseudogene 9	-1.43866	0.0310646
ATMIN	ATM interactor	1.31379	0.0417168			MATR3		-1.43784	0.0487883
HILS1	histone linker H1 domain, spermatid-specific 1, pseudogene	1.31352	0.00488516			EHMT2	euchromatic histone-lysine N-methyltransferase 2	-1.4367	0.0230632
MIR3616	microRNA 3616	1.31284	0.000828423			CEP85L	centrosomal protein 85kDa-like	-1.43516	0.0391047
ANKRD62P1-PARP4P3	ANKRD62P1-PARP4P3 readthrough, transcribed pseudogene	1.31224	0.027432			DYNC1LI2	dynein, cytoplasmic 1, light intermediate chain 2	-1.43236	0.0136957
FZD4	frizzled class receptor 4	1.31205	0.0270657			DOPEY2	dopey family member 2	-1.43145	0.020398
SUB1	SUB1 homolog (S. cerevisiae)	1.31185	0.0148169			KTN1	kinectin 1 (kinesin receptor)	-1.4307	0.0477853
EPHX3	epoxide hydrolase 3	1.31158	0.0435093			LOC102724814	uncharacterized LOC102724814	-1.43004	0.0426871
LINC00895	long intergenic non-protein coding RNA 895	1.31156	0.041972			DCPS	decapping enzyme, scavenger	-1.42881	0.0340176
C9orf43	chromosome 9 open reading frame 43	1.31085	0.0483037			RPL10		-1.42868	0.00421751
SDF2L1	stromal cell-derived factor 2-like 1	1.3107	0.0254693			BIN3	bridging integrator 3	-1.42672	0.0488715
LOC645553	uncharacterized LOC645553	1.30913	0.0481415			N4BP1	NEDD4 binding protein 1	-1.42657	0.017919
LINC01150	long intergenic non-protein coding RNA 1150	1.30888	0.0115789			C12orf45	chromosome 12 open reading frame 45	-1.42641	0.00413313
GSTO2	glutathione S-transferase omega 2	1.30741	0.00346607			YDJC	YdjC homolog (bacterial)	-1.42504	0.0111255
PLA1A	phospholipase A1 member A	1.30693	0.00123228			CLINT1	clathrin interactor 1	-1.42373	0.0146233
FCRL6	Fc receptor-like 6	1.30591	0.0118472			SUV39H1	suppressor of variegation 3-9 homolog 1 (Drosophila)	-1.42328	0.0471147
GALNT5	polypeptide N-acetylgalactosaminyltransferase 5	1.3052	0.0106943			NOLC1	nucleolar and coiled-body phosphoprotein 1	-1.42106	0.0388611
CES1		1.30486	0.00435749			CREBBP	CREB binding protein	-1.4208	0.0358703
BACH1-IT3		1.30462	0.0384954			RGL1	ral guanine nucleotide dissociation stimulator-like 1	-1.41906	0.0280008
LINC00385		1.30432	0.0407441			SAMD1	sterile alpha motif domain containing 1	-1.41895	0.0367421
DAD1	defender against cell death 1	1.30422	0.0327012			MCF2L-AS1	MCF2L antisense RNA 1	-1.4189	0.0281106
MIR4258	microRNA 4258	1.30236	0.0438706			MARCH9	membrane-associated ring finger (C3HC4) 9	-1.41635	0.0170481
VCAN	versican	1.30211	0.00908787			SAFB	scaffold attachment factor B	-1.41267	0.0466869
LOC653513	phosphodiesterase 4D interacting protein pseudogene	1.30154	0.045883			OBSCN	obscurin, cytoskeletal calmodulin and titin-interacting RhoGEF	-1.41043	0.0355232
CCDC127	coiled-coil domain containing 127	1.30092	0.049416			ATXN7L3	ataxin 7-like 3	-1.4076	0.0215669
LOC100996549	uncharacterized LOC100996549	1.29992	0.0493417			KAT5	K(lysine) acetyltransferase 5	-1.40514	0.0270813
LOC105370138		1.29929	0.00802898			PLEKHA5	pleckstrin homology domain containing, family A member 5	-1.40428	0.0195239
GTF2H5	general transcription factor IIH, polypeptide 5	1.29747	0.0463555			RFWD3	ring finger and WD repeat domain 3	-1.40177	0.00377764
NUDT22		1.29716	0.00937366			TC2N	tandem C2 domains, nuclear	-1.40096	0.0471357
AMPH	amphiphysin	1.29429	0.00946117			RNF125	ring finger protein 125, E3 ubiquitin protein ligase	-1.40085	0.0360089
LOC101928886	uncharacterized LOC101928886	1.29365	0.0493381			TMEM53	transmembrane protein 53	-1.40027	0.0397967
LHX5	LIM homeobox 5	1.29312	0.0358115			TCF7	transcription factor 7 (T-cell specific, HMG-box)	-1.39655	0.0305686
GLIDR		1.29268	0.0102685			TIMM9	translocase of inner mitochondrial membrane 9 homolog (yeast)	-1.3962	0.00486248
TNP1	transition protein 1 (during histone to protamine replacement)	1.29221	0.0225408			CCDC109B	coiled-coil domain containing 109B	-1.39382	0.0363443
ANKRD24	ankyrin repeat domain 24	1.29099	0.00574876			OGFR	opioid growth factor receptor	-1.39364	0.0372711
SCRIB	scribbled planar cell polarity protein	1.28974	0.00994035			DEDD	death effector domain containing	-1.38932	0.0144956
FGF14-IT1	FGF14 intronic transcript 1	1.28966	0.0176732			NAPEPLD	N-acyl phosphatidylethanolamine phospholipase D	-1.38801	0.0442043
NFAM1	NFAT activating protein with ITAM motif 1	1.28949	0.0264598			IGF1R	insulin-like growth factor 1 receptor	-1.3869	0.0107397
MPZL3	myelin protein zero-like 3	1.2894	0.0126527			LINC01184		-1.38641	0.0176119
HERC2P4		1.28934	0.0424795			HSP90AB3P	heat shock protein 90kDa alpha (cytosolic), class B member 3, pseudogene	-1.38514	0.0337762
HIST1H4B		1.28796	0.0275516			PPP1R3F	protein phosphatase 1, regulatory subunit 3F	-1.38308	0.00778644
LOC441204		1.28775	0.0497488			SPICE1	spindle and centriole associated protein 1	-1.38262	0.0198663
LOC101927975	uncharacterized LOC101927975	1.28772	0.00190105			ERAL1	Era-like 12S mitochondrial rRNA chaperone 1	-1.37981	0.00155081
LOC101928907	uncharacterized LOC101928907	1.28598	0.00663548			HDDC2	HD domain containing 2	-1.37951	0.00214733
TUSC1	tumor suppressor candidate 1	1.28582	0.0339757			APBB1IP	amyloid beta (A4) precursor protein-binding, family B, member 1 interacting protein	-1.37922	0.0281894
SREBF1	sterol regulatory element binding transcription factor 1	1.28572	0.0458558			TIMM50	translocase of inner mitochondrial membrane 50 homolog (S. cerevisiae)	-1.3792	0.00568153
DENND5B-AS1	DENND5B antisense RNA 1	1.28547	0.0360666			CENPQ	centromere protein Q	-1.37762	0.0170698
EGR4	early growth response 4	1.28541	0.0288298			C9orf69	chromosome 9 open reading frame 69	-1.37735	0.0461611
SHROOM2	shroom family member 2	1.28507	0.0350302			EZR-AS1	EZR antisense RNA 1	-1.37618	0.0486894
PEX2	peroxisomal biogenesis factor 2	1.2849	0.0322655			LINC00892	long intergenic non-protein coding RNA 892	-1.37579	0.0393411
WBSCR22	Williams Beuren syndrome chromosome region 22	1.28454	0.0148601			XYLT2	xylosyltransferase II	-1.37481	0.031532
LOC100506207	uncharacterized LOC100506207	1.28361	0.0169533			TLK1	tousled-like kinase 1	-1.37442	0.0153809
LOC101926984		1.28345	0.0154187			ANKRD20A4 (includes others)		-1.37366	0.0309843
LOC101927967	uncharacterized LOC101927967	1.28323	0.00899438			ATG16L1	autophagy related 16-like 1 (S. cerevisiae)	-1.37329	0.0300602
EFNA1	ephrin-A1	1.28166	0.0024656			ADCK1	aarF domain containing kinase 1	-1.36912	0.0205912
SDK1	sidekick cell adhesion molecule 1	1.28146	0.0276148			CLIC5	chloride intracellular channel 5	-1.36794	0.000289824
OR52I1	olfactory receptor, family 52, subfamily I, member 1	1.28037	0.0321832			LOC692247	uncharacterized LOC692247	-1.36766	0.0223753
CAMP	cathelicidin antimicrobial peptide	1.28007	0.0269403			PLEKHA7	pleckstrin homology domain containing, family A member 7	-1.36745	0.0183246
MIRLET7DHG	MIRLET7D host gene	1.27867	0.0365628			GRAMD1A	GRAM domain containing 1A	-1.36679	0.0334794
FOXR1	forkhead box R1	1.27845	0.00519211			COQ5	coenzyme Q5 homolog, methyltransferase (S. cerevisiae)	-1.36539	0.0202929
LOC100190940	uncharacterized LOC100190940	1.278	0.00605804			SNRPN		-1.36406	0.023025
LOC102724691	uncharacterized LOC102724691	1.27773	0.0242654			HIST2H3PS2		-1.36333	0.0290413
LINC00052	long intergenic non-protein coding RNA 52	1.27769	0.0253399			PPRC1	peroxisome proliferator-activated receptor gamma, coactivator-related 1	-1.36287	0.0347921
LINC00482	long intergenic non-protein coding RNA 482	1.27764	0.0296702			NAA60	N(alpha)-acetyltransferase 60, NatF catalytic subunit	-1.36263	0.019006
AKR7A2	aldo-keto reductase family 7, member A2 (aflatoxin aldehyde reductase)	1.27732	0.00767863			PGA5 (includes others)	pepsinogen 5, group I (pepsinogen A)	-1.36256	0.0298102
TACC2	transforming, acidic coiled-coil containing protein 2	1.27716	0.0206456			USF1	upstream transcription factor 1	-1.36109	0.0215515
NPPC	natriuretic peptide C	1.27654	0.0191979			SLC35C1	solute carrier family 35 (GDP-fucose transporter), member C1	-1.36004	0.0340311
CSTB	cystatin B (stefin B)	1.27618	0.0268593			CELF6	CUGBP, Elav-like family member 6	-1.35925	0.0269228
OTOS	otospiralin	1.2759	0.00595949			LOC100507351	uncharacterized LOC100507351	-1.35615	0.0206387
LILRB5	leukocyte immunoglobulin-like receptor, subfamily B (with TM and ITIM domains), member 5	1.27542	0.00788099			TIMM22	translocase of inner mitochondrial membrane 22 homolog (yeast)	-1.35604	0.000345964
LINC00942	long intergenic non-protein coding RNA 942	1.27541	0.0286453			DCP1A	decapping mRNA 1A	-1.35448	0.00908938
FSHR	follicle stimulating hormone receptor	1.27525	0.000682585			MED15	mediator complex subunit 15	-1.35255	0.0438585
SERPINA6	serpin peptidase inhibitor, clade A (alpha-1 antiproteinase, antitrypsin), member 6	1.27444	0.0324394			CNST	consortin, connexin sorting protein	-1.35082	0.0121709
LOC101929497	uncharacterized LOC101929497	1.27306	0.0310172			PTS	6-pyruvoyltetrahydropterin synthase	-1.34998	0.0364997
ALDH1L1-AS1	ALDH1L1 antisense RNA 1	1.27273	0.00110402			HNRNPF	heterogeneous nuclear ribonucleoprotein F	-1.34977	0.0407044
DDX11-AS1	DDX11 antisense RNA 1	1.27251	0.0165982			FAM193A	family with sequence similarity 193, member A	-1.34963	0.0290123
KRT4	keratin 4, type II	1.2716	0.0415181			C6orf136	chromosome 6 open reading frame 136	-1.34616	0.0419165
IGHD	immunoglobulin heavy constant delta	1.27113	0.000739658			SNHG16		-1.34608	0.002398
SLC10A2	solute carrier family 10 (sodium/bile acid cotransporter), member 2	1.27082	0.0270291			RPS29	ribosomal protein S29	-1.34606	0.0149049
THY1	Thy-1 cell surface antigen	1.2708	0.0102869			LOC102724850	uncharacterized LOC102724850	-1.34604	0.0440161
RTP1	receptor (chemosensory) transporter protein 1	1.2708	0.0234452			PLAA	phospholipase A2-activating protein	-1.34347	0.0368291
LOC105373418		1.27062	0.0100661			FAM223B		-1.34237	0.019667
CFAP206	chromosome 6 open reading frame 165	1.27061	0.006289			MRPL22	mitochondrial ribosomal protein L22	-1.34199	0.0435541
LOC100505478	uncharacterized LOC100505478	1.27014	0.0108989			DRICH1	aspartate-rich 1	-1.34189	0.017244
TTLL11	tubulin tyrosine ligase-like family member 11	1.26978	0.033476			FBXO7	F-box protein 7	-1.3417	0.0473158
MYADML	myeloid-associated differentiation marker-like (pseudogene)	1.26957	0.0187743			HTATSF1	HIV-1 Tat specific factor 1	-1.34142	0.0446944
ANXA8/ANXA8L1		1.26915	0.0482775			ARAF	A-Raf proto-oncogene, serine/threonine kinase	-1.34134	0.00419526
TPTEP1	transmembrane phosphatase with tensin homology pseudogene 1	1.26882	0.0302743			ANTXRLP1	anthrax toxin receptor-like pseudogene 1	-1.34133	0.0125974
SNORD115-27	small nucleolar RNA, C/D box 115-27	1.26855	0.0329405			ABCA7	ATP-binding cassette, sub-family A (ABC1), member 7	-1.3409	0.0210006
KCNC3	potassium channel, voltage gated Shaw related subfamily C, member 3	1.26743	0.00748239			ZNF784	zinc finger protein 784	-1.33923	0.0328459
KRTAP12-1	keratin associated protein 12-1	1.2667	0.0470145			MT1JP	metallothionein 1J, pseudogene	-1.33862	0.0435472
AGT	angiotensinogen (serpin peptidase inhibitor, clade A, member 8)	1.2662	0.0348189			VAMP2	vesicle-associated membrane protein 2 (synaptobrevin 2)	-1.33778	0.00312968
DKFZp686K1684		1.26598	0.0173847			ABCC5	ATP-binding cassette, sub-family C (CFTR/MRP), member 5	-1.33738	0.00308376
SMIM22	small integral membrane protein 22	1.26455	0.0496094			ST7		-1.33727	0.0146602
HAPLN2	hyaluronan and proteoglycan link protein 2	1.26453	0.0329821			CSRP1	cysteine and glycine-rich protein 1	-1.33644	0.0247475
RIBC2	RIB43A domain with coiled-coils 2	1.26449	0.0438678			CEP72	centrosomal protein 72kDa	-1.33637	0.0078215
LINC00639	long intergenic non-protein coding RNA 639	1.2643	0.0114585			TMEM192	transmembrane protein 192	-1.33598	0.0349808
LOC100133077	uncharacterized LOC100133077	1.26397	0.010368			LMO4	LIM domain only 4	-1.33591	0.0241043
OR5AN1	olfactory receptor, family 5, subfamily AN, member 1	1.26328	0.0241925			CCR6	chemokine (C-C motif) receptor 6	-1.33575	0.00709101
PFN3	profilin 3	1.26325	0.0467202			LINC00152		-1.33392	0.0152247
ZNF350-AS1	ZNF350 antisense RNA 1	1.26306	0.0463857			PHF10	PHD finger protein 10	-1.3323	0.0475952
OR5AS1	olfactory receptor, family 5, subfamily AS, member 1	1.26306	0.0432621			AGER		-1.33229	0.0377729
CEP170B	centrosomal protein 170B	1.26266	0.028443			GUSBP2	glucuronidase, beta pseudogene 2	-1.33113	0.0407836
LINC00839	long intergenic non-protein coding RNA 839	1.26258	0.0284199			PECR	peroxisomal trans-2-enoyl-CoA reductase	-1.33044	0.00929394
LOC101926941	uncharacterized LOC101926941	1.2621	0.0483526			SLC15A4	solute carrier family 15 (oligopeptide transporter), member 4	-1.33002	0.0151975
MIB2	mindbomb E3 ubiquitin protein ligase 2	1.26195	0.010404			RAB11B	RAB11B, member RAS oncogene family	-1.32994	0.0297786
TFPT	TCF3 (E2A) fusion partner (in childhood Leukemia)	1.26153	0.0264645			SHC1	SHC (Src homology 2 domain containing) transforming protein 1	-1.32968	0.0111928
CLDN1	claudin 1	1.26091	0.0189385			VAPA	VAMP (vesicle-associated membrane protein)-associated protein A, 33kDa	-1.32855	0.00844759
ACVR1B	activin A receptor, type IB	1.26009	0.0265743			WDR43	WD repeat domain 43	-1.32806	0.0170881
TGM2	transglutaminase 2	1.25926	0.0173328			LOC100996724		-1.32796	0.0200035
LINC00700	long intergenic non-protein coding RNA 700	1.25926	0.0422809			NFYB	nuclear transcription factor Y, beta	-1.32732	0.0435433
RFX4	regulatory factor X, 4 (influences HLA class II expression)	1.25879	0.0295474			NEK3	NIMA-related kinase 3	-1.32686	0.0308214
GSTA7P	glutathione S-transferase alpha 7, pseudogene	1.25816	0.00432517			PFKL	phosphofructokinase, liver	-1.32674	0.040309
LOC101929717	uncharacterized LOC101929717	1.25766	0.00587921			LOC102723672	uncharacterized LOC102723672	-1.32652	0.00793636
KPRP	keratinocyte proline-rich protein	1.25759	0.0368173			IFIT2	interferon-induced protein with tetratricopeptide repeats 2	-1.32565	0.00342092
VPS26B	vacuolar protein sorting 26 homolog B (S. pombe)	1.25719	0.0254989			UBIAD1	UbiA prenyltransferase domain containing 1	-1.32552	0.0055811
EPHA3	EPH receptor A3	1.25641	0.0303892			NOL4L	nucleolar protein 4-like	-1.32427	0.0492662
CLLU1OS	chronic lymphocytic leukemia up-regulated 1 opposite strand	1.25625	0.0027695			PBXIP1	pre-B-cell leukemia homeobox interacting protein 1	-1.3239	0.00693417
FRMD6	FERM domain containing 6	1.25616	0.0260352			ARHGAP1	Rho GTPase activating protein 1	-1.3237	0.00592212
RIMS3	regulating synaptic membrane exocytosis 3	1.25541	0.0393604			CAPZB	capping protein (actin filament) muscle Z-line, beta	-1.3227	0.00664916
LOC339975	uncharacterized LOC339975	1.25518	0.0296294			GRSF1	G-rich RNA sequence binding factor 1	-1.32249	0.0161466
ITSN1	intersectin 1 (SH3 domain protein)	1.25516	0.0278184			NOL12	nucleolar protein 12	-1.32235	0.043703
NCR3	natural cytotoxicity triggering receptor 3	1.25491	0.029943			THNSL1	threonine synthase-like 1 (S. cerevisiae)	-1.32218	0.0492651
CIRBP	cold inducible RNA binding protein	1.25394	0.012157			PLIN3	perilipin 3	-1.31872	0.000231037
SNORD115-33	small nucleolar RNA, C/D box 115-33	1.25375	0.0278806			CDK20	cyclin-dependent kinase 20	-1.31767	0.0404369
LOC101927100	uncharacterized LOC101927100	1.2535	0.0178702			LSG1	large 60S subunit nuclear export GTPase 1	-1.31759	0.00765285
UBXN10-AS1	UBXN10 antisense RNA 1	1.25297	0.030299			POGK	pogo transposable element with KRAB domain	-1.31527	0.0300932
DDX11L1/DDX11L9		1.25223	0.0211431			EXPH5	exophilin 5	-1.31525	0.0458093
P3H2-AS1	P3H2 antisense RNA 1	1.25204	0.0366416			H3F3C	H3 histone, family 3C	-1.31288	0.0191892
LINC00173	long intergenic non-protein coding RNA 173	1.25203	0.045054			RCC2	regulator of chromosome condensation 2	-1.31176	0.00198142
CDH12	cadherin 12, type 2 (N-cadherin 2)	1.25179	0.0287617			EFL1	elongation factor Tu GTP binding domain containing 1	-1.31112	0.0195522
MGC12916	uncharacterized protein MGC12916	1.25144	0.020638			SELPLG	selectin P ligand	-1.31049	0.0292604
EGFLAM	EGF-like, fibronectin type III and laminin G domains	1.251	0.0200557			SET		-1.31036	0.00155555
BLK	BLK proto-oncogene, Src family tyrosine kinase	1.25055	0.0329715			ADRB2	adrenoceptor beta 2, surface	-1.30986	0.0382582
UPF3B	UPF3 regulator of nonsense transcripts homolog B (yeast)	1.25016	0.0277172			SMG1		-1.30881	0.0319634
SLC7A8	solute carrier family 7 (amino acid transporter light chain, L system), member 8	1.25008	0.0311995			MCM3	minichromosome maintenance complex component 3	-1.30841	0.0424626
						LETM1	leucine zipper-EF-hand containing transmembrane protein 1	-1.30796	0.000674009
						ZNF653	zinc finger protein 653	-1.30681	0.0393588
						LDB1	LIM domain binding 1	-1.30604	0.0248924
						RHBDF2	rhomboid 5 homolog 2 (Drosophila)	-1.30564	0.0436107
						IKZF4	IKAROS family zinc finger 4 (Eos)	-1.30464	0.00497739
						PITPNC1	phosphatidylinositol transfer protein, cytoplasmic 1	-1.30458	0.00943688
						LOC101927204	uncharacterized LOC101927204	-1.30427	0.0242043
						RNASEH1	ribonuclease H1	-1.3041	0.0279531
						TCAF2		-1.30358	0.0109295
						LOC101929531	uncharacterized LOC101929531	-1.30333	0.0225394
						LMF2	lipase maturation factor 2	-1.30239	0.0137335
						ACRC	acidic repeat containing	-1.30209	0.0457615
						EVL	Enah/Vasp-like	-1.30168	0.0287651
						LINC01001 (includes others)		-1.30157	0.00701689
						NELL2	NEL-like 2 (chicken)	-1.30095	0.0392024
						RNH1	ribonuclease/angiogenin inhibitor 1	-1.29907	0.0171262
						ZNF496	zinc finger protein 496	-1.29898	0.01748
						LINC01012	long intergenic non-protein coding RNA 1012	-1.29886	0.00674116
						PPP2R3B		-1.29617	0.0207006
						LRRC37A4P	leucine rich repeat containing 37, member A4, pseudogene	-1.29524	0.0383353
						G3BP1	GTPase activating protein (SH3 domain) binding protein 1	-1.29227	0.000808643
						TBC1D2	TBC1 domain family, member 2	-1.29175	0.00141492
						TAP2		-1.29166	0.00452538
						SLU7	SLU7 splicing factor homolog (S. cerevisiae)	-1.28932	0.0211358
						SNORD127	small nucleolar RNA, C/D box 127	-1.28894	0.01858
						TMEM147-AS1	TMEM147 antisense RNA 1	-1.28836	0.0163108
						RABIF	RAB interacting factor	-1.28775	0.00676144
						RAB19	RAB19, member RAS oncogene family	-1.2877	0.0400307
						DCP1B	decapping mRNA 1B	-1.28714	0.0463484
						DYRK1A	dual-specificity tyrosine-(Y)-phosphorylation regulated kinase 1A	-1.28623	0.044821
						WASF2	WAS protein family, member 2	-1.286	0.042014
						WFDC10B	WAP four-disulfide core domain 10B	-1.28587	0.0259653
						RPRD1B	regulation of nuclear pre-mRNA domain containing 1B	-1.2848	0.036664
						MIR515	microRNA 518e	-1.28434	0.0395049
						RABEPK	Rab9 effector protein with kelch motifs	-1.28308	0.0216533
						B3GALT4	UDP-Gal:betaGlcNAc beta 1,3-galactosyltransferase, polypeptide 4	-1.28159	0.045151
						CTC1	CTS telomere maintenance complex component 1	-1.28153	0.00605778
						MIR331	microRNA 331	-1.27999	0.0204981
						SNAPC4	small nuclear RNA activating complex, polypeptide 4, 190kDa	-1.27938	0.0418373
						POMGNT1	protein O-linked mannose N-acetylglucosaminyltransferase 1 (beta 1,2-)	-1.27923	0.0144737
						ZBTB45	zinc finger and BTB domain containing 45	-1.27811	0.0400229
						FAM76B	family with sequence similarity 76, member B	-1.27591	0.00518408
						MEPCE	methylphosphate capping enzyme	-1.27319	0.0301206
						PLEKHJ1		-1.27214	0.0320354
						ATG13	autophagy related 13	-1.27099	0.0392879
						SDHAF2	succinate dehydrogenase complex assembly factor 2	-1.26989	0.0181297
						MIR548B	microRNA 548b	-1.26536	0.0466313
						CHST11	carbohydrate (chondroitin 4) sulfotransferase 11	-1.26485	0.0409853
						HLA-B	major histocompatibility complex, class I, B	-1.26181	0.0461759
						PP2672	uncharacterized LOC100130249	-1.26076	0.0496205
						LCLAT1	lysocardiolipin acyltransferase 1	-1.26057	0.028068
						CAPNS1	calpain, small subunit 1	-1.26055	0.0280382
						SEPT7P2	septin 7 pseudogene 2	-1.25953	0.0172345
						CDKN3	cyclin-dependent kinase inhibitor 3	-1.25833	0.0488029
						PLEKHO1	pleckstrin homology domain containing, family O member 1	-1.25801	0.0334708
						MYH8	myosin, heavy chain 8, skeletal muscle, perinatal	-1.25788	0.0175676
						CLUH	clustered mitochondria (cluA/CLU1) homolog	-1.25689	0.0259286
						NR3C1	nuclear receptor subfamily 3, group C, member 1 (glucocorticoid receptor)	-1.25679	0.00803029
						DDX5		-1.25643	0.0320998
						NEIL2	nei endonuclease VIII-like 2 (E. coli)	-1.25545	0.0254045
						PANK4	pantothenate kinase 4	-1.25544	0.0421693
						CMTM3	CKLF-like MARVEL transmembrane domain containing 3	-1.25522	0.0292243
						UBE2O	ubiquitin-conjugating enzyme E2O	-1.25484	0.0254058
						NGDN	neuroguidin, EIF4E binding protein	-1.25427	0.0468768
						STK24	serine/threonine kinase 24	-1.25375	0.0243907
						ZNF197-AS1	ZNF197 antisense RNA 1	-1.25329	0.00397667
						CDK7	cyclin-dependent kinase 7	-1.25153	0.0365916
