# Supplementary material for: The transcriptome of HIV-1 infected intestinal CD4+ T cells exposed to enteric bacteria
Source: PLoS Pathog. 2017 Feb 27;13(2):e1006226. doi: 10.1371/journal.ppat.1006226 (PMC5344538; doi:10.1371/journal.ppat.1006226)
Supplement: S3 Table — (XLSX) [file ppat.1006226.s012.xlsx]

## Sheet: S3 Table
Supporting Table 3. Upregulated and downregulated genes in gut CD4+ T cells following exposure to Prevotella stercorea
Upregulated gene	Gene Description	Fold-change	p-value		Downregulated gene	Gene Description	Fold-change	p-value
HIST1H3B	histone cluster 3, H2a	3.6344	0.0221331		ZDHHC11	zinc finger, DHHC-type containing 11	-2.48603	0.0453365
HIST1H2BM	histone cluster 1, H3b	3.10002	0.0365583		ZNF836	zinc finger protein 836	-2.39218	0.0364008
P2RY14	pantothenate kinase 3	2.81053	0.0246694		B3GLCT	beta 3-glucosyltransferase	-2.3197	0.0433561
LOC100240735	uncharacterized LOC100287704	2.61049	0.0402568		ZNF208	zinc finger protein 208	-2.13606	0.0123241
TOP2A	TP53 regulating kinase	2.51456	0.0321624		ATG5	autophagy related 5	-2.07913	0.048065
GBP5	glucosaminyl (N-acetyl) transferase 1, core 2	2.35738	0.0152753		LINC01569	long intergenic non-protein coding RNA 1569	-1.99685	0.0270638
RELL1	RAS (RAD and GEM)-like GTP binding 2	2.24881	0.0140397		let-7	microRNA let-7a-1	-1.99481	0.0289723
HIST1H2BB	histone cluster 1, H2bm	2.23418	0.0188391		ZNF527	zinc finger protein 527	-1.96275	0.013725
RGS1	RecQ mediated genome instability 1	2.20298	0.021655		ZNF33B	zinc finger protein 33B	-1.90344	0.0335748
MKI67	myeloid/lymphoid or mixed-lineage leukemia; translocated to, 6	2.16931	0.029829		LDLR	low density lipoprotein receptor	-1.88707	0.0417722
SLC1A4	solute carrier family 25 member 40	2.08468	0.0286784		BMS1P6	BMS1, ribosome biogenesis factor pseudogene 6	-1.84727	0.033444
STAT1	serine/threonine kinase-like domain containing 1	2.07874	0.0136463		RPL7A	ribosomal protein L7a	-1.84521	0.00227642
IL23R	ilvB (bacterial acetolactate synthase)-like	2.07274	0.0491935		PPIP5K1	diphosphoinositol pentakisphosphate kinase 1	-1.84068	0.00468195
ENTPD4	ets variant 6	2.05811	0.0132948		ANKRD13C	ankyrin repeat domain 13C	-1.81053	0.0471878
YME1L1	zinc finger and BTB domain containing 5	2.03832	0.021868		ZNF749	zinc finger protein 749	-1.80784	0.0200445
STAP1	signal transducer and activator of transcription 1	2.02244	0.0238696		PKD1	polycystic kidney disease 1 (autosomal dominant)	-1.79279	0.0275915
TRANK1	tetratricopeptide repeat and ankyrin repeat containing 1	2.00685	0.0394221		ZNF43	zinc finger protein 43	-1.78149	0.00263666
PPIAL4G	diphosphoinositol pentakisphosphate kinase 1	2.003	0.000478397		ZNF91	zinc finger protein 91	-1.76599	0.0372502
SUMO4	synaptonemal complex protein 1	1.93883	0.00115483		LINC00515	long intergenic non-protein coding RNA 515	-1.7626	0.0319354
GBP1	guanylate binding protein 1, interferon-inducible pseudogene 1	1.931	0.0113212		LINC00894	long intergenic non-protein coding RNA 894	-1.72617	0.0104186
ZC2HC1A	zinc finger, DHHC-type containing 11	1.88052	0.0398442		MORC3	MORC family CW-type zinc finger 3	-1.72468	0.0289018
MAP3K8	microtubule associated protein RP/EB family member 2	1.84547	0.047912		NGRN	neugrin, neurite outgrowth associated	-1.71265	0.00934789
MIR4435-2HG	microRNA 4439	1.80697	0.0497126		CNP	2',3'-cyclic nucleotide 3' phosphodiesterase	-1.68806	0.0200854
GBP4	guanylate binding protein 5	1.77294	0.0248615		SBF2	SET binding factor 2	-1.64542	0.00682619
MIR548A2	microRNA 3650	1.76198	0.0226652		WHAMM	WAS protein homolog associated with actin, golgi membranes and microtubules	-1.64316	0.017717
IL18RAP	interleukin 21 receptor	1.72776	0.0181466		LOC100508227	uncharacterized LOC100508227	-1.63795	0.0473963
GZMA	H2A histone family member Y2	1.71464	0.0208226		ORC2	origin recognition complex subunit 2	-1.62622	0.0312289
MXRA7	v-myb avian myeloblastosis viral oncogene homolog-like 1	1.70861	0.0462364		PRUNE	prune exopolyphosphatase	-1.61768	0.0348489
CD7	CD84 molecule	1.68453	0.013108		MIR373	microRNA 373	-1.61445	0.0267868
SRGAP2	SLIT-ROBO Rho GTPase activating protein 2	1.67173	0.0134465		LOC101928173	uncharacterized LOC101928173	-1.59507	0.0459493
CD84	CD84 molecule	1.65436	0.0459476		HSPB1	heat shock 27kDa protein 1	-1.59501	0.0334219
LINC01057	long intergenic non-protein coding RNA 1057	1.65201	0.0407725		NR1D1	nuclear receptor subfamily 1, group D, member 1	-1.58654	0.0383854
FURIN	furin (paired basic amino acid cleaving enzyme)	1.65058	0.00211793		ATG14	autophagy related 14	-1.57561	0.0345244
RBBP8	retinoblastoma binding protein 8	1.64579	0.032462		RNVU1-6	RNA, variant U1 small nuclear 6	-1.57422	0.0100161
HAPLN3	hyaluronan and proteoglycan link protein 3	1.64375	0.00898176		ZNF330	zinc finger protein 330	-1.57263	0.00281512
IGANRP	uncharacterized LOC100652933	1.64166	0.0106889		ZBTB5	zinc finger and BTB domain containing 5	-1.53826	0.0145413
TTPAL	tocopherol (alpha) transfer protein-like	1.63355	0.0247675		PANK3	pantothenate kinase 3	-1.5382	0.0197215
CT45A1 (includes others)		1.62891	0.0275453		LOC102723672	uncharacterized LOC102723672	-1.53114	0.0119569
CDKN3	cyclin-dependent kinase inhibitor 3	1.62514	0.0366504		CYP51A1		-1.52088	0.0128187
LOC100132167	uncharacterized LOC100132167	1.61952	0.0182051		GCNT1	glucosaminyl (N-acetyl) transferase 1, core 2	-1.51447	0.0421254
MIR4439	microRNA 4439	1.61254	0.019673		ZNF514	zinc finger protein 514	-1.51156	0.000448888
HIF1A	hypoxia inducible factor 1, alpha subunit (basic helix-loop-helix transcription factor)	1.6093	0.035364		CEP70	centrosomal protein 70kDa	-1.5086	0.0436698
ALPK1	alpha-kinase 1	1.60377	0.00648805		FAM76B	family with sequence similarity 76, member B	-1.49865	0.0222246
ASPHD2	aspartate beta-hydroxylase domain containing 2	1.59838	0.0290729		KGFLP1		-1.49857	0.0362223
TRUB2	TruB pseudouridine (psi) synthase family member 2	1.59766	0.00805809		SMAD4	SMAD family member 4	-1.4964	0.0452092
IL22	interleukin 22	1.59387	0.0140234		SP2	Sp2 transcription factor	-1.49534	0.048383
NUSAP1	nucleolar and spindle associated protein 1	1.5921	0.0459912		BPHL	biphenyl hydrolase-like (serine hydrolase)	-1.48399	0.00814646
HIST3H2A	histone cluster 3, H2a	1.55593	0.014838		TTC36	tetratricopeptide repeat domain 36	-1.48015	0.0347924
GNA15	guanine nucleotide binding protein (G protein), alpha 15 (Gq class)	1.5537	0.00226821		TRAV20		-1.47792	0.0270806
CCL4	chemokine (C-C motif) ligand 4	1.55185	0.0133302		ZNF568	zinc finger protein 568	-1.47709	0.00191724
MYD88	myeloid differentiation primary response 88	1.54231	0.0209497		MIR154	microRNA 1185-2	-1.47647	0.00392443
SNAPIN	SNAP-associated protein	1.53776	0.0267439		TULP4	tubby like protein 4	-1.47614	0.0160537
PDE3B	phosphodiesterase 3B, cGMP-inhibited	1.53382	0.0420852		ANKRD49	ankyrin repeat domain 49	-1.47312	0.00929451
FTX	FTX transcript, XIST regulator (non-protein coding)	1.5337	0.0366924		TPM2	tropomyosin 2 (beta)	-1.47271	0.00572872
KIF20A	kinesin family member 20A	1.53227	0.0143461		CRIPAK	cysteine-rich PAK1 inhibitor	-1.46866	0.00883008
UBE2L6	ubiquitin-conjugating enzyme E2L 6	1.52433	0.0286934		RGAG4	retrotransposon gag domain containing 4	-1.46727	0.0407106
SNRPD1	small nuclear ribonucleoprotein D1 polypeptide 16kDa	1.52076	0.0492643		ENDOV	endonuclease V	-1.46645	0.0395382
DUSP10	dual specificity phosphatase 10	1.52041	0.00497409		KPNA5	karyopherin alpha 5 (importin alpha 6)	-1.46148	0.0440202
LOC102723854	uncharacterized LOC102723854	1.51875	0.00316269		SHC1	SHC (Src homology 2 domain containing) transforming protein 1	-1.46092	0.0225038
OR2T10	olfactory receptor, family 2, subfamily T, member 10	1.51852	0.0120965		SESN1	sestrin 1	-1.45475	0.00730341
RNU6ATAC	RNA, U6atac small nuclear (U12-dependent splicing)	1.51797	0.0434849		DCAF4	DDB1 and CUL4 associated factor 4	-1.45144	0.0068693
DEPDC1B	DEP domain containing 1B	1.51421	0.00902378		NUP62CL	nucleoporin 62kDa C-terminal like	-1.45058	0.00347161
LINC00243	long intergenic non-protein coding RNA 243	1.51368	0.0242592		POLR3D	polymerase (RNA) III (DNA directed) polypeptide D, 44kDa	-1.45043	0.0408117
CDCA8	cell division cycle associated 8	1.50882	0.00400148		HMGN2	high mobility group nucleosomal binding domain 2	-1.44768	0.0498298
TEFM	transcription elongation factor, mitochondrial	1.50549	0.0405818		FEM1A	fem-1 homolog a (C. elegans)	-1.44175	0.0241684
LOC100131510	uncharacterized LOC100131510	1.4987	0.01283		LOC284009		-1.43862	0.0462166
SATB1-AS1		1.49559	0.0200772		REM2	RAS (RAD and GEM)-like GTP binding 2	-1.43727	0.027228
TBC1D15	TBC1 domain family, member 15	1.48933	0.0024472		PTCH1	patched 1	-1.43559	0.0205024
LINC00239	long intergenic non-protein coding RNA 239	1.48638	0.0388434		KLHL32	kelch-like family member 32	-1.43354	0.0218873
ACTR1A	ARP1 actin-related protein 1 homolog A, centractin alpha (yeast)	1.48426	0.014909		ARMCX4	armadillo repeat containing, X-linked 4	-1.43144	0.0392489
NEAT1		1.48354	0.0156273		SLC16A1	solute carrier family 16 (monocarboxylate transporter), member 1	-1.43035	0.0301381
IRF9	interferon regulatory factor 9	1.48324	0.00438225		RPS6KA6	ribosomal protein S6 kinase, 90kDa, polypeptide 6	-1.42371	0.0235595
NUTM2B-AS1	NUTM2B antisense RNA 1	1.47614	0.0152498		KRCC1	lysine-rich coiled-coil 1	-1.42167	0.000958126
ABCG1	ATP-binding cassette, sub-family G (WHITE), member 1	1.47074	0.0127956		ING1	inhibitor of growth family, member 1	-1.40702	0.028419
C4orf26	chromosome 4 open reading frame 26	1.4692	0.0210423		NCKAP1	NCK-associated protein 1	-1.40522	0.0194838
PARP9	poly (ADP-ribose) polymerase family, member 9	1.465	0.0118238		FANCM	Fanconi anemia, complementation group M	-1.40493	0.0229807
SNX6	sorting nexin 6	1.45746	0.0419821		MCMBP	minichromosome maintenance complex binding protein	-1.40441	0.01948
ACAD8	acyl-CoA dehydrogenase family, member 8	1.45677	0.0147691		CLOCK	clock circadian regulator	-1.40354	0.0290055
GPX2	glutathione peroxidase 2	1.45417	0.0462326		SLC14A1	solute carrier family 14 (urea transporter), member 1 (Kidd blood group)	-1.40211	0.0182678
ALDOC	aldolase C, fructose-bisphosphate	1.4533	0.0384461		WDR60	WD repeat domain 60	-1.40184	0.0101846
KCNA2	potassium channel, voltage gated shaker related subfamily A, member 2	1.45173	0.0483626		ABCC2	ATP-binding cassette, sub-family C (CFTR/MRP), member 2	-1.40117	0.0337196
GBP1P1	guanylate binding protein 1, interferon-inducible pseudogene 1	1.45131	0.00075299		ZNF26	zinc finger protein 26	-1.39925	0.00926836
MT1F	metallothionein 1F	1.44749	0.049754		SLC9A8	solute carrier family 9, subfamily A (NHE8, cation proton antiporter 8), member 8	-1.39836	0.0181862
SESN3	sestrin 3	1.44729	0.0240182		TMEM251	transmembrane protein 251	-1.39672	0.0423067
PNCK	pregnancy up-regulated nonubiquitous CaM kinase	1.44199	0.0349216		ATP2C1	ATPase, Ca++ transporting, type 2C, member 1	-1.39636	0.0141523
ZKSCAN7	zinc finger with KRAB and SCAN domains 7	1.44191	0.0365175		GOLGA8J (includes others)	golgin A8 family, member J	-1.39611	0.00477974
FAM83D	family with sequence similarity 83, member D	1.44007	0.0351553		PMS2P4	postmeiotic segregation increased 2 pseudogene 4	-1.39532	0.00847522
MIR4710	microRNA 4710	1.43775	0.00123909		PPP4R1L	protein phosphatase 4, regulatory subunit 1-like (pseudogene)	-1.39135	0.00453197
SLCO4A1	solute carrier organic anion transporter family, member 4A1	1.43717	0.040208		CCDC142	coiled-coil domain containing 142	-1.38999	0.00133926
TPM4	tropomyosin 4	1.43683	0.0219439		LPCAT4	lysophosphatidylcholine acyltransferase 4	-1.38982	0.0486964
LOC101927755	uncharacterized LOC101927755	1.43561	0.0226809		LOC100287704/LOC100287834	uncharacterized LOC100287704	-1.38813	0.00675552
LOC101926942	uncharacterized LOC101926942	1.4283	0.0230943		LOC102724017	uncharacterized LOC102724017	-1.38733	0.0383104
NET1	neuroepithelial cell transforming 1	1.42788	0.0083825		S100A9	S100 calcium binding protein A9	-1.38717	0.0393323
PYCARD	PYD and CARD domain containing	1.4217	0.00550998		PARP4	poly (ADP-ribose) polymerase family, member 4	-1.38663	0.00978187
AOAH	acyloxyacyl hydrolase (neutrophil)	1.41566	0.0404524		MZF1-AS1	MZF1 antisense RNA 1	-1.38501	0.0213511
GLMN	glomulin, FKBP associated protein	1.4155	0.0104992		CDAN1	codanin 1	-1.38161	0.0478365
ZNF182	zinc finger protein 182	1.41509	0.0253276		NLK	nemo-like kinase	-1.38091	0.00874217
LINC00920	long intergenic non-protein coding RNA 920	1.4144	0.0329231		SCARNA3	small Cajal body-specific RNA 3	-1.38029	0.0244428
TMEM183B	transmembrane protein 183B	1.4141	0.028193		H2AFY2	H2A histone family, member Y2	-1.3797	0.0368585
RFX5	regulatory factor X, 5 (influences HLA class II expression)	1.41088	0.0150466		FOXD4L1	forkhead box D4-like 1	-1.37664	0.00183699
BZRAP1-AS1	BZRAP1 antisense RNA 1	1.41044	0.000243024		BMS1P20		-1.37485	0.0413831
ZNF443	zinc finger protein 443	1.40964	0.0341311		POT1	protection of telomeres 1	-1.37411	0.0499023
WNT4	wingless-type MMTV integration site family, member 4	1.40861	0.0132487		CRTC1	CREB regulated transcription coactivator 1	-1.37264	0.0144861
FALEC	focally amplified long non-coding RNA in epithelial cancer	1.40679	0.0427499		ZNF385D-AS1	ZNF385D antisense RNA 1	-1.37137	0.0149923
LINC01149	long intergenic non-protein coding RNA 1149	1.40592	0.00569404		PRPS1	phosphoribosyl pyrophosphate synthetase 1	-1.36957	0.00770511
AP4B1	adaptor-related protein complex 4, beta 1 subunit	1.40494	0.0417521		SC5D	sterol-C5-desaturase	-1.36938	0.00537765
TTLL10	tubulin tyrosine ligase-like family member 10	1.40123	0.0287537		C1orf61	chromosome 1 open reading frame 61	-1.36778	0.00949965
WNT3		1.39926	0.0489599		ACTN2	actinin, alpha 2	-1.36533	0.00267812
IL21R	interleukin 21 receptor	1.39842	0.0187085		DTD1	D-tyrosyl-tRNA deacylase 1	-1.36432	0.0236615
BIRC3	baculoviral IAP repeat containing 3	1.39215	0.0389511		LIX1L	Lix1 homolog (chicken) like	-1.36412	0.0130534
KLRB1	killer cell lectin-like receptor subfamily B, member 1	1.39112	0.0379244		MT-ND2	MTND2	-1.36365	0.0249894
SYNGR3	synaptogyrin 3	1.39014	0.0406771		EXOC6	exocyst complex component 6	-1.3586	0.00351815
EML4		1.38897	0.023054		RPSAP9	ribosomal protein SA pseudogene 9	-1.3563	0.0261141
RPL18A		1.38752	0.0253351		SIRT4	sirtuin 4	-1.3537	0.0162317
SRGN	serglycin	1.38631	0.00186094		PHF1	PHD finger protein 1	-1.35357	0.0128562
CCDC122	coiled-coil domain containing 122	1.38573	0.0153906		TMEM27	transmembrane protein 27	-1.35291	0.0352918
CELSR3-AS1	CELSR3 antisense RNA 1 (head to head)	1.38511	0.00935668		LHPP	phospholysine phosphohistidine inorganic pyrophosphate phosphatase	-1.35284	0.0454041
CLRN2	clarin 2	1.38501	0.0441476		CRLF3	cytokine receptor-like factor 3	-1.35247	0.0318298
NUDT21	nudix (nucleoside diphosphate linked moiety X)-type motif 21	1.38474	0.0233153		CACNA1H	calcium channel, voltage-dependent, T type, alpha 1H subunit	-1.35053	0.00836545
ASL	argininosuccinate lyase	1.38188	0.0270672		YAE1D1	Yae1 domain containing 1	-1.34973	0.0432805
FAM63B	family with sequence similarity 63, member B	1.38175	0.0407553		COG6	component of oligomeric golgi complex 6	-1.3495	0.0434653
SLC9B1		1.38049	0.0433327		TAT-AS1	TAT antisense RNA 1	-1.34916	0.0441247
LOC105374419		1.37948	0.00340474		PMS2P5/PMS2P9	postmeiotic segregation increased 2 pseudogene 9	-1.34828	0.0280744
IFITM2	interferon induced transmembrane protein 2	1.3782	0.00605253		GUSBP2		-1.34792	0.0466986
SLC13A4	solute carrier family 13 (sodium/sulfate symporter), member 4	1.37706	0.0177335		PLA2G12A	phospholipase A2, group XIIA	-1.34738	0.0331453
GHRLOS	ghrelin opposite strand/antisense RNA	1.37432	0.0184696		OR4S1	olfactory receptor, family 4, subfamily S, member 1	-1.34723	0.0447584
NSUN6	NOP2/Sun domain family, member 6	1.3738	0.0426147		UBE2D4	ubiquitin-conjugating enzyme E2D 4 (putative)	-1.34716	0.0383383
GBP2	guanylate binding protein 2, interferon-inducible	1.37189	0.0102987		VPS33A	vacuolar protein sorting 33 homolog A (S. cerevisiae)	-1.3468	0.0152704
PSMD8	proteasome (prosome, macropain) 26S subunit, non-ATPase, 8	1.36967	0.0402157		PSMD11	proteasome (prosome, macropain) 26S subunit, non-ATPase, 11	-1.34473	0.0147827
LTK	leukocyte receptor tyrosine kinase	1.36823	0.0473043		LRP5L	low density lipoprotein receptor-related protein 5-like	-1.34331	0.020552
NFKBIZ	nuclear factor of kappa light polypeptide gene enhancer in B-cells inhibitor, zeta	1.36798	0.0149708		IFRD2	interferon-related developmental regulator 2	-1.34123	0.0311211
TIMM10	translocase of inner mitochondrial membrane 10 homolog (yeast)	1.36721	0.0451996		LOC100507468	uncharacterized LOC100507468	-1.33962	0.00210448
TLCD2	TLC domain containing 2	1.36649	0.0219957		RAB11B	RAB11B, member RAS oncogene family	-1.33767	0.00402096
SYTL2	synaptotagmin-like 2	1.36573	0.0212302		TP53RK	TP53 regulating kinase	-1.33286	0.00433186
C14orf93	chromosome 14 open reading frame 93	1.36516	0.0369516		PPM1G	protein phosphatase, Mg2+/Mn2+ dependent, 1G	-1.33118	0.0224679
UBE2C	ubiquitin-conjugating enzyme E2C	1.36458	0.0222501		UBQLN1	ubiquilin 1	-1.32978	0.0279373
PRDM9	PR domain containing 9	1.3622	0.0463424		PXN-AS1	PXN antisense RNA 1	-1.32974	0.0329649
NALCN-AS1	NALCN antisense RNA 1	1.36095	0.00424325		BBS2	Bardet-Biedl syndrome 2	-1.32852	0.0199919
MSRB2	methionine sulfoxide reductase B2	1.36033	0.00585766		SNRNP70	small nuclear ribonucleoprotein 70kDa (U1)	-1.32799	0.0186717
LOC105370374		1.35768	0.0222176		ITFG2		-1.32624	0.0426621
LCE3B	late cornified envelope 3B	1.35726	0.0332312		ID3	inhibitor of DNA binding 3, dominant negative helix-loop-helix protein	-1.32527	0.00795346
WARS	tryptophanyl-tRNA synthetase	1.35691	0.0181413		RMI1	RecQ mediated genome instability 1	-1.32221	0.00440483
PSMA1	proteasome (prosome, macropain) subunit, alpha type, 1	1.3547	0.032807		S100A4	S100 calcium binding protein A4	-1.322	0.0276308
CUL5	cullin 5	1.35469	0.0289265		ST13P4	suppression of tumorigenicity 13 (colon carcinoma) (Hsp70 interacting protein) pseudogene 4	-1.32114	0.00843489
NUP54	nucleoporin 54kDa	1.35418	0.00320938		LOC100129999	uncharacterized LOC100129999	-1.32016	0.0120877
LOC340581	uncharacterized LOC340581	1.35362	0.0328154		BMF	Bcl2 modifying factor	-1.31992	0.0171362
RASSF3	Ras association (RalGDS/AF-6) domain family member 3	1.35007	0.0203882		CRYBB2P1	crystallin, beta B2 pseudogene 1	-1.31857	0.0030216
LOC101929595	uncharacterized LOC101929595	1.34758	0.0177917		DDX50	DEAD (Asp-Glu-Ala-Asp) box polypeptide 50	-1.31837	0.00378814
C1orf43	chromosome 1 open reading frame 43	1.34559	0.00317585		C21orf2	chromosome 21 open reading frame 2	-1.31806	0.0199796
CYP2D6	cytochrome P450, family 2, subfamily D, polypeptide 6	1.34517	0.000368948		YME1L1	YME1-like 1 ATPase	-1.31722	0.00269908
CALCB	calcitonin-related polypeptide beta	1.34433	0.0039709		PMS1	PMS1 postmeiotic segregation increased 1 (S. cerevisiae)	-1.31703	0.0240538
LINC01512	long intergenic non-protein coding RNA 1512	1.34412	0.00659423		ITGAV	integrin, alpha V	-1.31689	0.0241063
LINC00152		1.34257	0.0272571		LOC100132272	uncharacterized LOC100132272	-1.31632	0.0181632
PSMB9	proteasome (prosome, macropain) subunit, beta type, 9	1.34166	0.0363603		CST11	cystatin 11	-1.31623	0.0283502
HMG20B	high mobility group 20B	1.34113	0.0350618		SLAMF8	SLAM family member 8	-1.31606	0.0166946
LPIN2	lipin 2	1.34029	0.0262537		SLC19A3	solute carrier family 19 (thiamine transporter), member 3	-1.31467	0.0153736
MAPRE2	microtubule-associated protein, RP/EB family, member 2	1.33978	0.0350426		RAD17	RAD17 homolog (S. pombe)	-1.31434	0.0414064
ISG15	ISG15 ubiquitin-like modifier	1.33781	0.0451686		TMX4	thioredoxin-related transmembrane protein 4	-1.31424	0.000891074
RFTN1	raftlin, lipid raft linker 1	1.33776	0.0283226		TMEM116	transmembrane protein 116	-1.31365	0.0260634
HOXB3	homeobox B3	1.33466	0.0175418		ZMYM4	zinc finger, MYM-type 4	-1.31237	0.0478229
DNAJC5		1.33418	0.0201117		LRRC66	leucine rich repeat containing 66	-1.31088	0.0149255
TYMP		1.3337	0.0407995		ATHL1	ATH1, acid trehalase-like 1 (yeast)	-1.31087	0.0109092
ARPC1B	actin related protein 2/3 complex, subunit 1B, 41kDa	1.3305	0.0117029		NSUN5P2		-1.31043	0.0283783
LOC100505841	zinc finger protein 474-like	1.33048	0.0409726		LOC101928947	uncharacterized LOC101928947	-1.31038	0.0461064
TNFAIP3	tumor necrosis factor, alpha-induced protein 3	1.33032	0.0435507		SFXN5	sideroflexin 5	-1.30994	0.0253939
LOC101929771	uncharacterized LOC101929771	1.32832	0.0301308		DUSP1	dual specificity phosphatase 1	-1.30943	0.0300947
NDC80	NDC80 kinetochore complex component	1.32802	0.0264095		OR5A1	olfactory receptor, family 5, subfamily A, member 1	-1.30933	0.0313944
SCARNA22	small Cajal body-specific RNA 22	1.32757	0.0261538		SQLE	squalene epoxidase	-1.30869	0.0320726
LOC102724966	uncharacterized LOC102724966	1.32596	0.029936		ZFP30	ZFP30 zinc finger protein	-1.30771	0.0307865
LOC102723370	uncharacterized LOC102723370	1.32548	0.0374211		SLC9A9	solute carrier family 9, subfamily A (NHE9, cation proton antiporter 9), member 9	-1.30748	0.00981714
SFT2D1	SFT2 domain containing 1	1.32463	0.0378261		PTP4A1	protein tyrosine phosphatase type IVA, member 1	-1.30685	0.00666747
CADM2	cell adhesion molecule 2	1.3246	0.030448		ZNF32-AS3	ZNF32 antisense RNA 3	-1.30586	0.00767997
FAM118A	family with sequence similarity 118, member A	1.32436	0.0466871		ILVBL	ilvB (bacterial acetolactate synthase)-like	-1.30457	0.0363544
NRBP2		1.32219	0.00260749		FGF17	fibroblast growth factor 17	-1.30373	0.0102637
AP3B1	adaptor-related protein complex 3, beta 1 subunit	1.32131	0.00374153		SNORD116-23	small nucleolar RNA, C/D box 116-23	-1.30365	0.0149674
LGALS3BP	lectin, galactoside-binding, soluble, 3 binding protein	1.3204	0.0455217		HSFY1P1	heat shock transcription factor, Y-linked 1 pseudogene 1	-1.30188	0.00617059
SNORA76A	small nucleolar RNA, H/ACA box 76A	1.31954	0.0315837		C1orf109	chromosome 1 open reading frame 109	-1.30116	0.0128266
CARHSP1	calcium regulated heat stable protein 1, 24kDa	1.31878	0.0110405		RETSAT	retinol saturase (all-trans-retinol 13,14-reductase)	-1.30037	0.0341797
SFXN2	sideroflexin 2	1.31611	0.0201236		LOC102724598	uncharacterized LOC102724598	-1.30024	0.0393784
MIR3650	microRNA 3650	1.31581	0.022832		LINC00662	long intergenic non-protein coding RNA 662	-1.29924	0.00747302
MGRN1	mahogunin ring finger 1, E3 ubiquitin protein ligase	1.31512	0.0430636		ANOS1	Kallmann syndrome 1 sequence	-1.29901	0.0182024
CNTN2	contactin 2 (axonal)	1.31437	0.0484683		SLC38A2	solute carrier family 38, member 2	-1.29795	0.0402516
POU5F2	POU domain class 5, transcription factor 2	1.31394	0.0361657		UFL1	UFM1-specific ligase 1	-1.29704	0.0162577
TRAPPC12-AS1		1.31009	0.00605276		MRPL20	mitochondrial ribosomal protein L20	-1.29618	0.0431493
CABLES1	Cdk5 and Abl enzyme substrate 1	1.3092	0.019106		CBLN1	cerebellin 1 precursor	-1.29321	0.0174114
ISX-AS1	ISX antisense RNA 1	1.30691	0.0301873		HIST1H2AD	histone cluster 1, H2ad	-1.29238	0.0320969
TNFSF8	tumor necrosis factor (ligand) superfamily, member 8	1.30638	0.0371139		WWP1	WW domain containing E3 ubiquitin protein ligase 1	-1.29043	0.049495
NEIL3	nei endonuclease VIII-like 3 (E. coli)	1.30493	0.0215231		DDX11L1/DDX11L9		-1.28979	0.044304
MAN2B1	mannosidase, alpha, class 2B, member 1	1.30434	0.0319255		AMN	amnion associated transmembrane protein	-1.28909	0.0394178
BBC3		1.30409	0.0407382		SLC25A40	solute carrier family 25, member 40	-1.28805	0.0113936
SMCO4	single-pass membrane protein with coiled-coil domains 4	1.30389	0.021453		MYL12BP2	myosin regulatory light chain 12B pseudogene	-1.28763	0.0109869
HDAC4	histone deacetylase 4	1.30134	0.0347596		GTF2H2C		-1.28714	0.0174711
RAB36	RAB36, member RAS oncogene family	1.29974	0.0314091		PPP1R8	protein phosphatase 1, regulatory subunit 8	-1.28664	0.0131621
GLIDR		1.29922	0.041741		ZNF586	zinc finger protein 586	-1.28646	0.0169917
FBXL17	F-box and leucine-rich repeat protein 17	1.29889	0.049508		ALG5	ALG5, dolichyl-phosphate beta-glucosyltransferase	-1.28639	0.0200928
GNAT2	guanine nucleotide binding protein (G protein), alpha transducing activity polypeptide 2	1.29771	0.00697517		ATXN3	ataxin 3	-1.28618	0.0104956
MYBPC2	myosin binding protein C, fast type	1.29625	0.0249522		CEP78	centrosomal protein 78kDa	-1.28588	0.0238454
DTX3L	deltex 3 like, E3 ubiquitin ligase	1.29606	0.00468105		LIMA1	LIM domain and actin binding 1	-1.28582	0.0366634
LOC102546294	uncharacterized LOC102546294	1.29581	0.0408756		PRKD3	protein kinase D3	-1.28563	0.0126614
LOC100996671	uncharacterized LOC100996671	1.29547	0.0237696		FBXO45	F-box protein 45	-1.28561	0.0383889
HCFC1R1	host cell factor C1 regulator 1 (XPO1 dependent)	1.29518	0.0191825		C2orf71	chromosome 2 open reading frame 71	-1.28549	0.00652192
ADAMTS14	ADAM metallopeptidase with thrombospondin type 1 motif, 14	1.29517	0.0228836		SPTBN1	spectrin, beta, non-erythrocytic 1	-1.28435	0.0155455
MRPS36	mitochondrial ribosomal protein S36	1.29459	0.0430239		LOC101927356		-1.284	0.00816568
CCL13	chemokine (C-C motif) ligand 13	1.29227	0.0341119		STON1		-1.28398	0.0102853
TAB2	TGF-beta activated kinase 1/MAP3K7 binding protein 2	1.29131	0.0140088		RBM4B	RNA binding motif protein 4B	-1.28391	0.0168408
LRRCC1	leucine rich repeat and coiled-coil centrosomal protein 1	1.29028	0.028108		XRCC6	X-ray repair complementing defective repair in Chinese hamster cells 6	-1.28315	0.0407878
KLHL5	kelch-like family member 5	1.29018	0.00792197		LINC00348	long intergenic non-protein coding RNA 348	-1.28281	0.030433
SPAG5	sperm associated antigen 5	1.28942	0.0239926		MIR328	microRNA 328	-1.28258	0.0301309
LRP12	low density lipoprotein receptor-related protein 12	1.28924	0.0329424		RASGRP2	RAS guanyl releasing protein 2 (calcium and DAG-regulated)	-1.28186	0.000543571
ZNF410		1.28817	0.0156324		HSPA1A/HSPA1B		-1.28137	0.00471394
PAQR4	progestin and adipoQ receptor family member IV	1.28708	0.00895417		ROGDI	rogdi homolog (Drosophila)	-1.28048	0.025722
BSX	brain-specific homeobox	1.28682	0.00482453		SNRPN		-1.2804	0.0447789
MYBL1	v-myb avian myeloblastosis viral oncogene homolog-like 1	1.28547	0.0269654		WDR25	WD repeat domain 25	-1.27967	0.0294504
ANKRD20A11P	ankyrin repeat domain 20 family, member A11, pseudogene	1.28515	0.00583399		NCOR2	nuclear receptor corepressor 2	-1.27907	0.0411437
NUMB	numb homolog (Drosophila)	1.28504	0.0027199		LINC01502	long intergenic non-protein coding RNA 1502	-1.27734	0.0445732
SLC16A8	solute carrier family 16 (monocarboxylate transporter), member 8	1.28488	0.0197577		KLHL15	kelch-like family member 15	-1.27732	0.024681
NUPL2	nucleoporin like 2	1.28255	0.0361944		MAGEB17	melanoma antigen family B17	-1.27723	0.0428367
HTRA4	HtrA serine peptidase 4	1.28042	0.00799272		POU5F1B		-1.27688	0.0436122
TMEM91	transmembrane protein 91	1.28014	0.0329723		SNX12	sorting nexin 12	-1.27667	0.0352831
HLA-DQA1		1.27932	0.0481573		NEFM	neurofilament, medium polypeptide	-1.27575	0.0013815
VMP1		1.27855	0.041949		SIRT5	sirtuin 5	-1.27539	0.0369535
TMSB10/TMSB4X	thymosin beta 10	1.27803	0.0095112		NRIP1	nuclear receptor interacting protein 1	-1.2747	0.0472891
CLMP	CXADR-like membrane protein	1.27684	0.0190487		UQCC3	ubiquinol-cytochrome c reductase complex assembly factor 3	-1.27356	0.045029
TNIK	TRAF2 and NCK interacting kinase	1.27671	0.0496644		PEX11B	peroxisomal biogenesis factor 11 beta	-1.27343	0.0401729
HIF1AN	hypoxia inducible factor 1, alpha subunit inhibitor	1.27611	0.0185878		PBX2	pre-B-cell leukemia homeobox 2	-1.27172	0.0244437
RPS6KA1	ribosomal protein S6 kinase, 90kDa, polypeptide 1	1.27488	0.0393225		TYSND1	trypsin domain containing 1	-1.27055	0.0136916
CD276	CD276 molecule	1.27422	0.000653383		A2M-AS1	A2M antisense RNA 1 (head to head)	-1.26834	0.022354
LOC100288175	uncharacterized LOC100288175	1.2738	0.0382112		FLII	flightless I homolog (Drosophila)	-1.26807	0.0409933
STKLD1	serine/threonine kinase-like domain containing 1	1.27296	0.00136622		TTC21A	tetratricopeptide repeat domain 21A	-1.26648	0.00663886
CYP4X1	cytochrome P450, family 4, subfamily X, polypeptide 1	1.27093	0.0424975		SRPX	sushi-repeat containing protein, X-linked	-1.2652	0.02943
AP3M1	adaptor-related protein complex 3, mu 1 subunit	1.27067	0.0477004		DNAJC9	DnaJ (Hsp40) homolog, subfamily C, member 9	-1.26494	0.0203963
IFIT2	interferon-induced protein with tetratricopeptide repeats 2	1.26756	0.0261994		HOMER3	homer scaffolding protein 3	-1.26465	0.0024782
LAMP3	lysosomal-associated membrane protein 3	1.26724	0.030069		SLC8A2	solute carrier family 8 (sodium/calcium exchanger), member 2	-1.26449	0.0421355
LOC101927964	uncharacterized LOC101927964	1.26671	0.0426179		TECTA	tectorin alpha	-1.26337	0.00369455
HSPA12A	heat shock 70kDa protein 12A	1.26581	0.0351506		NFYA	nuclear transcription factor Y, alpha	-1.26335	0.0307989
SYCP1	synaptonemal complex protein 1	1.26531	0.0251941		OR10H1	olfactory receptor, family 10, subfamily H, member 1	-1.26317	0.0476513
DAZL	deleted in azoospermia-like	1.26496	0.0180366		ASH1L		-1.26304	0.0396043
KRBOX4	KRAB box domain containing 4	1.26405	0.00903456		AGTPBP1	ATP/GTP binding protein 1	-1.26208	0.025076
DYTN	dystrotelin	1.26301	0.0228739		FAM101B	family with sequence similarity 101, member B	-1.26154	0.0341285
ETV6		1.26273	0.00416802		ASMTL	acetylserotonin O-methyltransferase-like	-1.26124	0.035172
TKTL1	transketolase-like 1	1.26239	0.0476645		CHMP7	charged multivesicular body protein 7	-1.26072	0.0417734
CASP6	caspase 6, apoptosis-related cysteine peptidase	1.26194	0.038164		LOC100506071	uncharacterized LOC100506071	-1.26069	0.0378724
LOC390705	protein phosphatase 2, regulatory subunit B'', beta pseudogene	1.26134	0.0034487		NUF2	NUF2, NDC80 kinetochore complex component	-1.25841	0.0422749
LOC388692		1.2606	0.0456991		TAGLN2	transgelin 2	-1.25725	0.0253981
CCDC110	coiled-coil domain containing 110	1.26052	0.0473192		FLJ33360	FLJ33360 protein	-1.2557	0.0238345
SIPA1L1	signal-induced proliferation-associated 1 like 1	1.25994	0.00684372		LOC728739	programmed cell death 2 pseudogene	-1.25569	0.0133025
LOC644090	uncharacterized LOC644090	1.25908	0.00192432		MIR4653	microRNA 4653	-1.25499	0.00244494
ADAMTSL2	ADAMTS-like 2	1.25895	0.0180417		MLLT6	myeloid/lymphoid or mixed-lineage leukemia (trithorax homolog, Drosophila); translocated to, 6	-1.25405	0.00302147
EML2-AS1	chromosome 19 open reading frame 83	1.25887	0.0423832		GSE1	Gse1 coiled-coil protein	-1.25398	0.000596721
TRPC6	transient receptor potential cation channel, subfamily C, member 6	1.25826	0.026882		ERVH-6	endogenous retrovirus group H, member 6	-1.25134	0.0457636
RABGGTB		1.25726	0.0258175		SAT2	spermidine/spermine N1-acetyltransferase family member 2	-1.25114	0.0302373
FNIP2	folliculin interacting protein 2	1.25661	0.0255127		LOC105378311		-1.2505	0.0320552
MRPL40	mitochondrial ribosomal protein L40	1.25659	0.0371522
VNN3	vanin 3	1.25582	0.0495822
FGFR2	fibroblast growth factor receptor 2	1.25557	0.018977
MIR486-1	microRNA 486-1	1.25538	0.00121471
CCNYL1	cyclin Y-like 1	1.25534	0.00623757
MEF2C	myocyte enhancer factor 2C	1.25477	0.0181075
IL11	interleukin 11	1.25396	0.0364994
TOP1P2	topoisomerase (DNA) I pseudogene 2	1.25374	0.000287611
CPNE9	copine family member IX	1.25345	0.0366649
MYO1G	myosin IG	1.25344	0.0300078
CD19	CD19 molecule	1.25338	0.0366738
MRPL4	mitochondrial ribosomal protein L4	1.25324	0.0345801
TLR10	toll-like receptor 10	1.25293	0.0144025
NDE1	nudE neurodevelopment protein 1	1.25276	0.0478053
RPL23AP82		1.2524	0.0325923
PMCHL2	pro-melanin-concentrating hormone-like 2, pseudogene	1.25239	0.0476772
HNRNPF	heterogeneous nuclear ribonucleoprotein F	1.25215	0.0297047
OR10AD1	olfactory receptor, family 10, subfamily AD, member 1	1.25177	0.0237246
TRAPPC5	trafficking protein particle complex 5	1.25112	0.0111277
UPF3B	UPF3 regulator of nonsense transcripts homolog B (yeast)	1.25068	0.0273557
OR4Q3	olfactory receptor, family 4, subfamily Q, member 3	1.25005	0.00693255
