# Supplementary material for: The transcriptome of HIV-1 infected intestinal CD4+ T cells exposed to enteric bacteria
Source: PLoS Pathog. 2017 Feb 27;13(2):e1006226. doi: 10.1371/journal.ppat.1006226 (PMC5344538; doi:10.1371/journal.ppat.1006226)
Supplement: S4 Table — (XLSX) [file ppat.1006226.s013.xlsx]

## Sheet: S4 Table
Supporting Table 4. Genes associated with peripheral blood Th17 cell polarization*
Upregulated in Th17 cells	Downregulated in Th17 cells
IL23R	PECAM1
ABCB1	MIR4897HG
CXCR6	PPFIBP1
ADAM12	FCER1G
SLC4A10	MS4A3
ITGA3	C1orf21
RORC	HDC
CCL20	SAMD3
PTPN13	PDE7B
C4orf32	MS4A2
LRP12	CRLF2
CTLA4	TYROBP
GBP5	NKG7
CTSH	ADAH
ZNRF1	RNASE3
TRIB1	CPA3
TIFA	EPX
LGALS3	RNASE2
TNFSF13B	CLC
IL1R1	RNASE6
*From Figure 6B in Christensen-Quick et al, J Virol 2016
