# Supplementary material for: The transcriptome of HIV-1 infected intestinal CD4+ T cells exposed to enteric bacteria
Source: PLoS Pathog. 2017 Feb 27;13(2):e1006226. doi: 10.1371/journal.ppat.1006226 (PMC5344538; doi:10.1371/journal.ppat.1006226)
Supplement: S5 Table — (XLSX) [file ppat.1006226.s014.xlsx]

## Sheet: S5 Table
Supporting Table 5. Comparison microbe-induced ISGs versus HIV-1-induced ISGs in microbe-exposed gut CD4+ T cells
	Bacteria-induced ISGs			HIV-1-induced ISGs in
	in gut CD4 T cells			microbe exposed
				CD4 T cells
	BAG1				C1QC
	BBC3				C3AR1
	BST2			BST2	CCL2
	C3AR1				CMPK2
	CASP7				CMTM2
	CCR7				CYCS
	COL16A1				E2F2
	CYTH1				EGR1
	DDX60				EGR2
	DTX3L				FCER1A
	EPSTI1				IFI35
	GBP1			GBP1	IFIT1
	GBP2				IRF5
	GCH1				IRF8
	GZMB			GZMB	KCNJ15
	HERC5				LILRA3
	HLA-A				LY6E
	HLA-E				MELK
	IDO1				MICB
	IFI30				NTRK1
	IFI44				OASL
	IFI44L			IFI44L	PDXK
	IFI6				PDZK1IP1
	IFIT2				PLOD2
	IFIT3			IFIT3	PLSCR1
	IFITM1				PMAIP1
	IFITM2				RFC2
	IFITM3				SAMD9
	IFNB1				SERPING1
	IL12RB2				TEAD4
	IP6K2				TRBV27
	IRF1				TREML1
	IRF2				VEGFC
	IRF9
	ISG15			ISG15
	LAMP3			LAMP3
	LGALS3BP
	MS4A4A
	MX2
	MYD88
	MYL9
	OAS2
	PARP9			PARP9
	PPP3CA
	PSMB8
	PSMB9
	PSME1
	RABGAP1L
	RBCK1
	RFC2
	RSAD2			RSAD2
	SAMD9L
	SAMHD1
	SECTM1
	STAP1			STAP1
	STAT1
	TAP1
	TCL1A
	TLR3
	TMEM140
	TRAFD1
	TRIM22
	UBE2L6
	WARS			WARS
