# Supplementary material for: The transcriptome of HIV-1 infected intestinal CD4+ T cells exposed to enteric bacteria
Source: PLoS Pathog. 2017 Feb 27;13(2):e1006226. doi: 10.1371/journal.ppat.1006226 (PMC5344538; doi:10.1371/journal.ppat.1006226)
Supplement: S6 Table — (XLSX) [file ppat.1006226.s015.xlsx]

## Sheet: S6 Table
Supporting Table 6. Upregulated and downregulated genes in microbe-exposed gut CD4+ T cells following HIV-1 infection
Upregulated gene	Gene Description	Fold-change	p-value			Downregulated gene	Gene Description	Fold-change	p-value
GZMB	granzyme B	5.05139	0.00246813			MIR4506	microRNA 4506	-6.23421	0.0444459
EGR1	early growth response 1	4.13626	0.00405498			LOC102723540	uncharacterized LOC102723540	-4.69784	0.0108806
JUN	jun proto-oncogene	3.73195	0.00155665			LOC100996724	phosphodiesterase 4D interacting protein-like	-4.03446	0.0299873
FOSB	FBJ murine osteosarcoma viral oncogene homolog B	3.48556	0.0347653			YME1L1	YME1 like 1 ATPase	-3.33556	0.033688
GZMH	granzyme H	3.41637	0.0348093			LOC101928152	uncharacterized LOC101928152	-3.31257	0.0307611
IL26	interleukin 26	3.40089	0.0337667			MIR3942	microRNA 3942	-3.0305	0.025529
GZMA	granzyme A	3.23516	0.0166615			LINC00294	long intergenic non-protein coding RNA 294	-2.99592	0.0152381
SLC14A1	solute carrier family 14 (urea transporter), member 1 (Kidd blood group)	3.18481	0.0154073			FAM102A	family with sequence similarity 102 member A	-2.84943	0.0441064
TMPRSS3	transmembrane protease, serine 3	3.14218	0.0241003			UBE2Q2L	ubiquitin conjugating enzyme E2Q family member 2-like	-2.73711	0.0420172
ITPR1-AS1	ITPR1 antisense RNA 1 (head to head)	3.09293	0.0129034			POLR3B	polymerase (RNA) III (DNA directed) polypeptide B	-2.72258	0.00315195
GPR34	G protein-coupled receptor 34	3.0346	0.0118866			ZIK1	zinc finger protein interacting with K protein 1	-2.55546	0.033946
IL23R	interleukin 23 receptor	2.97045	0.0267271			GIMAP4	GTPase, IMAP family member 4	-2.53641	0.020652
SCD	stearoyl-CoA desaturase (delta-9-desaturase)	2.96409	0.000668576			B3GALT2	Beta-1,3-galactosyltransferase 2	-2.49378	0.0315368
APOBEC3H	apolipoprotein B mRNA editing enzyme, catalytic polypeptide-like 3H	2.93649	0.0199619			IL7R	interleukin 7 receptor	-2.48917	0.00935885
MIR4725	microRNA 4725	2.82082	0.036998			PPIP5K1	diphosphoinositol pentakisphosphate kinase 1	-2.48751	0.0158938
SPINK2	serine peptidase inhibitor, Kazal type 2 (acrosin-trypsin inhibitor)	2.61732	0.00941315			RPL18A	ribosomal protein L18a	-2.45221	0.0292547
NUSAP1	nucleolar and spindle associated protein 1	2.49302	0.0253931			SCARNA17	small Cajal body-specific RNA 17	-2.44213	0.0218618
CBY3	chibby homolog 3 (Drosophila)	2.44843	0.0348674			LINC00861	long intergenic non-protein coding RNA 861	-2.44185	0.0396507
TPM4	tropomyosin 4	2.25537	0.01536			MIR142	microRNA 142	-2.42536	0.0136957
CDC6	cell division cycle 6	2.23963	0.0483447			SNORA34	small nucleolar RNA, H/ACA box 2C	-2.37351	0.047775
HLA-DMB	major histocompatibility complex, class II, DM beta	2.22223	0.0211118			MYC	v-myc avian myelocytomatosis viral oncogene homolog	-2.37063	0.0484893
PLAUR	plasminogen activator, urokinase receptor	2.17428	0.0445905			CNOT6L	CCR4-NOT transcription complex subunit 6-like	-2.31503	0.00472354
RPL39L	ribosomal protein L39 like	2.1253	0.0482852			KNOP1	lysine-rich nucleolar protein 1	-2.29897	0.0298544
DENND5A	DENN/MADD domain containing 5A	2.09469	0.0206703			ADAM23	ADAM metallopeptidase domain 23	-2.23352	0.00825056
TARP	TCR gamma alternate reading frame protein	2.00856	0.00588595			ETS1	v-ets avian erythroblastosis virus E26 oncogene homolog 1	-2.22947	0.0482711
TNFRSF18	tumor necrosis factor receptor superfamily member 18	2.00538	0.0118949			TCF7	transcription factor 7 (T-cell specific, HMG-box)	-2.22087	0.0341161
SFT2D1	SFT2 domain containing 1	1.95465	0.0406439			PDSS1	prenyl (decaprenyl) diphosphate synthase, subunit 1	-2.21274	0.0171761
TPX2	TPX2, microtubule-associated	1.90865	0.00286912			IL23A	interleukin 23 subunit alpha	-2.16972	0.0260296
LOC100507191	uncharacterized LOC100507191	1.89334	0.00111529			PAG1	phosphoprotein membrane anchor with glycosphingolipid microdomains 1	-2.15225	0.0477705
BZRAP1	benzodiazepine receptor (peripheral) associated protein 1	1.89094	0.0400785			LTB	lymphotoxin beta	-2.1458	0.0425517
LOC100288842	UDP-GlcNAc:betaGal beta-1,3-N-acetylglucosaminyltransferase 5 pseudogene	1.87507	0.0105758			FAR2	fatty acyl CoA reductase 2	-2.12879	0.0133314
HSDL2	hydroxysteroid dehydrogenase like 2	1.87475	0.0158237			GMEB2	glucocorticoid modulatory element binding protein 2	-2.11628	0.0251192
CEP19	centrosomal protein 19kDa	1.87379	0.029794			CEP89	centrosomal protein 89kDa	-2.08126	0.0332269
CHRFAM7A	CHRNA7 (cholinergic receptor, nicotinic, alpha 7, exons 5-10) and FAM7A (family with sequence similarity 7A, exons A-E) fusion	1.86066	0.0302645			ADNP	activity-dependent neuroprotector homeobox	-2.08004	0.0432989
ADRBK2	adrenergic, beta, receptor kinase 2	1.8558	0.0413515			SESN3	sestrin 3	-2.06466	0.0430972
ULBP3	UL16 binding protein 3	1.84838	0.0251904			GIMAP5		-2.06051	0.0496239
MAPK12	mitogen-activated protein kinase 12	1.81495	0.0251412			RASGRP2	RAS guanyl releasing protein 2 (calcium and DAG-regulated)	-2.05642	0.0259815
BUB1	BUB1 mitotic checkpoint serine/threonine kinase	1.79518	0.0294972			SMS	spermine synthase	-2.05337	0.00212222
KIAA0355	KIAA0355	1.78724	0.00560082			GIMAP6	GTPase, IMAP family member 6	-2.03633	0.0291142
LOC105373849		1.78686	0.0069332			EMG1	EMG1 N1-specific pseudouridine methyltransferase	-2.0281	0.0152067
PLXDC1	plexin domain containing 1	1.78643	0.0426295			UTP20	UTP20, small subunit (SSU) processome component, homolog (yeast)	-2.02412	0.0430128
LOC101927420	uncharacterized LOC101927420	1.77997	0.000404196			DIRC3	disrupted in renal carcinoma 3	-2.00422	0.0181073
RAB24		1.77807	0.0335995			EPB41	erythrocyte membrane protein band 4.1	-1.98921	0.0287058
FBXL19-AS1	FBXL19 antisense RNA 1 (head to head)	1.77297	0.00292767			SPON1	spondin 1, extracellular matrix protein	-1.98616	0.0496015
LOC285389	uncharacterized LOC285389	1.75688	0.0230498			HSP90AB4P	heat shock protein 90kDa alpha (cytosolic), class B member 4, pseudogene	-1.98213	0.0331827
CFH	complement factor H	1.75535	0.0165643			YPEL2	yippee-like 2 (Drosophila)	-1.98005	0.00815086
QPCTL	glutaminyl-peptide cyclotransferase-like	1.75457	0.0351854			LOC101929580	uncharacterized LOC101929580	-1.95954	0.0460667
ZNF727	zinc finger protein 727	1.74929	0.0447709			LEF1	lymphoid enhancer-binding factor 1	-1.95832	0.041381
PRC1	protein regulator of cytokinesis 1	1.74761	0.0291046			BBS2	Bardet-Biedl syndrome 2	-1.94292	0.039462
FAM72A		1.74325	0.0467217			MAT2B	methionine adenosyltransferase II, beta	-1.94174	0.018913
NCR3	natural cytotoxicity triggering receptor 3	1.73943	0.0455159			ZNF181	zinc finger protein 181	-1.93215	0.000363746
SNORA60		1.72033	0.00910938			TCP11L2	t-complex 11, testis-specific-like 2	-1.92671	0.0402852
LOC100652758	uncharacterized LOC100652758	1.71499	0.005968			OTUD6B	OTU domain containing 6B	-1.91114	0.0181447
TMEM147-AS1	TMEM147 antisense RNA 1	1.71371	0.00314851			C15orf41	chromosome 15 open reading frame 41	-1.91028	0.0418467
ICAM1	intercellular adhesion molecule 1	1.7133	0.000304751			GDPD3	glycerophosphodiester phosphodiesterase domain containing 3	-1.90422	0.00609876
HMHB1	histocompatibility (minor) HB-1	1.70903	0.0489721			SNORD46	small nucleolar RNA, C/D box 46	-1.89909	0.0326714
MELK	maternal embryonic leucine zipper kinase	1.70102	0.0259288			RPL23A		-1.88545	0.0125039
TST	thiosulfate sulfurtransferase (rhodanese)	1.69523	0.00191257			RBM45	RNA binding motif protein 45	-1.87487	0.0279405
ABTB2	ankyrin repeat and BTB (POZ) domain containing 2	1.68594	0.04577			MYO16	myosin XVI	-1.86447	0.0250886
SMIM4		1.68365	0.0267639			COQ10A	coenzyme Q10 homolog A (S. cerevisiae)	-1.85858	0.0176688
BST2	bone marrow stromal cell antigen 2	1.68326	0.0265837			TRUB2	TruB pseudouridine (psi) synthase family member 2	-1.85515	0.0193883
LOH12CR2	loss of heterozygosity, 12, chromosomal region 2 (non-protein coding)	1.67757	0.0401814			SNORA84		-1.85482	0.0402682
IFIT3	interferon-induced protein with tetratricopeptide repeats 3	1.66793	0.0241357			LOC100127974	uncharacterized LOC100127974	-1.85062	0.033086
LOC284454		1.66213	0.00124188			EPHA1	EPH receptor A1	-1.84272	0.00591017
CEP55	centrosomal protein 55kDa	1.65923	0.00965749			EEF2KMT		-1.84061	0.0060516
UNC13B	unc-13 homolog B (C. elegans)	1.6539	0.0250528			MPZL2	myelin protein zero-like 2	-1.83782	0.0150552
TIGAR	chromosome 12 open reading frame 5	1.63238	0.00615783			SLC6A16	solute carrier family 6, member 16	-1.83235	0.0183621
LOC102723968	uncharacterized LOC102723968	1.63168	0.0222656			FAM32A	family with sequence similarity 32, member A	-1.82553	0.0298487
LOC100288846	uncharacterized LOC100288846	1.6164	0.036612			PSMD3	proteasome (prosome, macropain) 26S subunit, non-ATPase, 3	-1.82185	0.0460334
THBD	thrombomodulin	1.61344	0.0486179			PLCL1	phospholipase C-like 1	-1.82087	0.0321569
TSSK6	testis-specific serine kinase 6	1.61114	0.0278015			LOC652990	uncharacterized LOC652990	-1.81003	0.00838619
PCK2	phosphoenolpyruvate carboxykinase 2 (mitochondrial)	1.60522	0.03834			DCAF17	DDB1 and CUL4 associated factor 17	-1.80802	0.039907
CHRM3-AS2	CHRM3 antisense RNA 2	1.60421	0.0422626			CDC42SE2	CDC42 small effector 2	-1.80343	0.0246014
CCR1	chemokine (C-C motif) receptor 1	1.59395	0.0442773			PATZ1	POZ (BTB) and AT hook containing zinc finger 1	-1.7973	0.0161742
HSPA2	heat shock 70kDa protein 2	1.58704	0.0302356			LOC100289061	uncharacterized LOC100289061	-1.7937	0.0493044
CDC20	cell division cycle 20	1.58456	0.0424111			CRYZ	crystallin, zeta (quinone reductase)	-1.79352	0.00863896
GPIHBP1	glycosylphosphatidylinositol anchored high density lipoprotein binding protein 1	1.58309	0.0114886			NOP56		-1.79064	0.0178916
LOC541473		1.58148	0.0300095			RPAP3	RNA polymerase II associated protein 3	-1.78228	0.0448291
THAP10	THAP domain containing 10	1.58059	0.0181862			TMEM185A	transmembrane protein 185A	-1.77478	0.00830309
TMEM95	transmembrane protein 95	1.57995	0.0277136			HAUS2	HAUS augmin-like complex, subunit 2	-1.77114	0.0387633
TLDC1	TBC/LysM-associated domain containing 1	1.57975	0.0440046			STX18-AS1	STX18 antisense RNA 1 (head to head)	-1.76454	0.0170194
MIR668	microRNA 668	1.57946	0.0154157			ITGA4	integrin, alpha 4 (antigen CD49D, alpha 4 subunit of VLA-4 receptor)	-1.76381	0.0125745
THAP2	THAP domain containing, apoptosis associated protein 2	1.57816	0.00230147			MEPCE	methylphosphate capping enzyme	-1.7632	0.0384925
ERVK3-2	endogenous retrovirus group K3, member 2	1.57791	0.00124456			LINC01355	long intergenic non-protein coding RNA 1355	-1.75452	0.0471955
LOC102724253	uncharacterized LOC102724253	1.57541	0.0347258			TMEM87B	transmembrane protein 87B	-1.75004	0.0138351
NT5DC2	5'-nucleotidase domain containing 2	1.57395	0.0498808			LINC00339	long intergenic non-protein coding RNA 339	-1.74808	0.0295654
IL2RA	interleukin 2 receptor, alpha	1.57371	0.0115122			TRAC		-1.74697	0.0367188
NPC2		1.56675	0.0440999			EBAG9	estrogen receptor binding site associated, antigen, 9	-1.74683	0.0484068
IRF2BPL	interferon regulatory factor 2 binding protein-like	1.56529	0.0190157			ZNF550	zinc finger protein 550	-1.74543	0.0299977
HIP1	huntingtin interacting protein 1	1.56198	0.0339637			PPRC1	peroxisome proliferator-activated receptor gamma, coactivator-related 1	-1.74009	0.00883572
BCL6	B-cell CLL/lymphoma 6	1.5573	0.00756265			ADAMTSL5	ADAMTS-like 5	-1.73444	0.00598165
PCOLCE	procollagen C-endopeptidase enhancer	1.55657	0.00130308			NPPA-AS1	NPPA antisense RNA 1	-1.73206	0.0161213
SIAH1	siah E3 ubiquitin protein ligase 1	1.55612	0.000908506			NT5E	5'-nucleotidase, ecto (CD73)	-1.73156	0.0282025
E2F8	E2F transcription factor 8	1.55281	0.01123			TUBD1	tubulin, delta 1	-1.73128	0.0072635
PCID2	PCI domain containing 2	1.55005	0.0490095			LOC100129917	uncharacterized LOC100129917	-1.72702	0.047507
DENND1C	DENN/MADD domain containing 1C	1.5415	0.00231504			MTERF4	mitochondrial transcription termination factor 4	-1.72625	0.0150018
MICALCL	MICAL C-terminal like	1.53938	0.0294577			SLC44A2	solute carrier family 44 (choline transporter), member 2	-1.72201	0.0292718
ZCCHC18	zinc finger, CCHC domain containing 18	1.53934	0.0165021			ZC2HC1A	zinc finger, C2HC-type containing 1A	-1.71933	0.00251222
NEUROG1	neurogenin 1	1.53856	0.0179192			SND1-IT1	SND1 intronic transcript 1	-1.71865	0.0406534
FES	FES proto-oncogene, tyrosine kinase	1.53671	0.00711599			CMTM7	CKLF-like MARVEL transmembrane domain containing 7	-1.71854	0.0234672
C10orf111	chromosome 10 open reading frame 111	1.5366	0.048866			CYB5B	cytochrome b5 type B (outer mitochondrial membrane)	-1.71764	0.0460085
SLC2A3	solute carrier family 2 (facilitated glucose transporter), member 3	1.53449	0.00151296			HN1L	hematological and neurological expressed 1-like	-1.71547	0.0499663
TLR2	toll-like receptor 2	1.53293	0.0208188			POLR3H	polymerase (RNA) III (DNA directed) polypeptide H (22.9kD)	-1.71521	0.0482641
MT-CYB	cytochrome b	1.52706	0.0194975			MID1IP1-AS1	MID1IP1 antisense RNA 1	-1.7148	0.0448923
GGT1		1.52669	0.000415806			USPL1	ubiquitin specific peptidase like 1	-1.70634	0.0209823
ZNRF1	zinc and ring finger 1, E3 ubiquitin protein ligase	1.52656	0.0346025			TMEM185B	transmembrane protein 185B	-1.70451	0.0312908
IGFBP4	insulin-like growth factor binding protein 4	1.52514	0.0130904			FAM65B	family with sequence similarity 65, member B	-1.70441	0.0127408
PHLDA3	pleckstrin homology-like domain, family A, member 3	1.52384	0.0486001			CD28	CD28 molecule	-1.70076	0.0467877
SPIN4	spindlin family, member 4	1.52116	0.0253757			BRD2	bromodomain containing 2	-1.70046	0.0386297
TMEM82	transmembrane protein 82	1.51855	0.00890647			RCC2	regulator of chromosome condensation 2	-1.69955	0.0262513
BNIP1	BCL2/adenovirus E1B 19kDa interacting protein 1	1.51686	0.029202			USP32	ubiquitin specific peptidase 32	-1.69757	0.0447655
RFPL2	ret finger protein-like 2	1.51659	0.021645			LHX4-AS1	LHX4 antisense RNA 1	-1.69134	0.0291227
STX1A	syntaxin 1A (brain)	1.51319	0.0362502			RPE	ribulose-5-phosphate-3-epimerase	-1.68756	0.00680058
MT-ND4L	NADH dehydrogenase, subunit 4L (complex I)	1.51202	0.0124484			RASA4		-1.68355	0.0299985
INSIG1	insulin induced gene 1	1.51176	0.0478199			TC2N	tandem C2 domains, nuclear	-1.68255	0.0482919
ANKRD37	ankyrin repeat domain 37	1.50854	0.00174322			ZNF180	zinc finger protein 180	-1.6776	0.0210783
TMEM217	transmembrane protein 217	1.50521	0.0288915			SLC31A1	solute carrier family 31 (copper transporter), member 1	-1.6769	0.00775191
HDAC4	histone deacetylase 4	1.50509	0.0478053			NUDT3	nudix (nucleoside diphosphate linked moiety X)-type motif 3	-1.67519	0.00609621
PDCL3P4	phosducin-like 3 pseudogene 4	1.49783	0.045461			RBM6	RNA binding motif protein 6	-1.67032	0.0439999
ITIH2	inter-alpha-trypsin inhibitor heavy chain 2	1.49761	0.0493521			PCF11	PCF11 cleavage and polyadenylation factor subunit	-1.66748	0.00149478
SPRY1	sprouty homolog 1, antagonist of FGF signaling (Drosophila)	1.49681	0.0382637			NCDN	neurochondrin	-1.66598	0.00137203
HIST1H1B	histone cluster 1, H1b	1.49607	0.0440399			ADAT1	adenosine deaminase, tRNA-specific 1	-1.66388	0.0375256
LOC105379362		1.48996	0.0376563			OBSCN	obscurin, cytoskeletal calmodulin and titin-interacting RhoGEF	-1.65332	0.0322032
FTHL17	ferritin, heavy polypeptide-like 17	1.48933	0.0223693			HNRNPDL	heterogeneous nuclear ribonucleoprotein D-like	-1.65244	0.0232201
JUNB	jun B proto-oncogene	1.48899	0.0422308			LOC285300	uncharacterized LOC285300	-1.65243	0.0334771
LMNB1	lamin B1	1.48757	0.00508257			NAP1L4	nucleosome assembly protein 1-like 4	-1.65137	0.0115989
SMIM19	small integral membrane protein 19	1.4858	0.00981407			CDC14A	cell division cycle 14A	-1.65025	0.0288068
MT-ND5	NADH dehydrogenase, subunit 5 (complex I)	1.48389	0.0264312			RAB1A	RAB1A, member RAS oncogene family	-1.64894	0.0168388
TP73	tumor protein p73	1.48318	0.01327			NRBF2	nuclear receptor binding factor 2	-1.64703	0.0225606
LEFTY1	left-right determination factor 1	1.47944	0.0105474			APBA2	amyloid beta (A4) precursor protein-binding, family A, member 2	-1.63978	0.0140463
NABP2	nucleic acid binding protein 2	1.47921	0.0364223			TLCD2	TLC domain containing 2	-1.63834	0.0225653
CTBP1-AS	CTBP1 antisense RNA	1.47521	0.0183718			ZGLP1	zinc finger, GATA-like protein 1	-1.63243	0.0337467
ATP13A5		1.47463	0.00613528			ZNF26	zinc finger protein 26	-1.63161	0.0357371
LOC101927202	uncharacterized LOC101927202	1.47058	0.0473063			HSPA1L	heat shock 70kDa protein 1-like	-1.62816	0.0204282
FOS	FBJ murine osteosarcoma viral oncogene homolog	1.46367	0.0481361			WDR6	WD repeat domain 6	-1.62673	0.0450821
RILP	Rab interacting lysosomal protein	1.46243	0.00855542			KRTAP20-1	keratin associated protein 20-1	-1.62562	0.0300213
PSD4	pleckstrin and Sec7 domain containing 4	1.45716	0.0468626			CAMK4	calcium/calmodulin-dependent protein kinase IV	-1.6249	0.0259292
OIP5	Opa interacting protein 5	1.45684	0.0291974			BPNT1	3'(2'), 5'-bisphosphate nucleotidase 1	-1.62313	0.023652
OR10Q1	olfactory receptor, family 10, subfamily Q, member 1	1.45528	0.0392922			LOC101927226	uncharacterized LOC101927226	-1.62172	0.0064599
GOLGA2P7		1.45166	0.0475913			H3F3A/H3F3B		-1.62121	0.00756036
KLHDC9	kelch domain containing 9	1.45085	0.0228638			FRG1		-1.62054	0.0482202
EGR2	early growth response 2	1.45035	0.0461025			ODF2L	outer dense fiber of sperm tails 2-like	-1.6135	0.0215379
HIPK1-AS1	HIPK1 antisense RNA 1	1.44695	0.0217351			ANKMY1	ankyrin repeat and MYND domain containing 1	-1.61304	0.00986104
HCST	hematopoietic cell signal transducer	1.44631	0.021387			COG3	component of oligomeric golgi complex 3	-1.60952	0.0319977
VTRNA2-1	vault RNA 2-1	1.44563	0.0363079			TBC1D5	TBC1 domain family, member 5	-1.606	0.0342278
TUBB4A	tubulin, beta 4A class IVa	1.44532	0.0360661			ABCB8		-1.60346	0.00943636
HECW1	HECT, C2 and WW domain containing E3 ubiquitin protein ligase 1	1.44343	0.0243845			ACSL4	acyl-CoA synthetase long-chain family member 4	-1.59464	0.00704234
IGLON5	IgLON family member 5	1.44314	0.0114233			CCNI	cyclin I	-1.59405	0.0470583
ZSWIM4	zinc finger, SWIM-type containing 4	1.4399	0.0415563			ST8SIA1	ST8 alpha-N-acetyl-neuraminide alpha-2,8-sialyltransferase 1	-1.58494	0.0419807
FRMPD3	FERM and PDZ domain containing 3	1.43903	0.0440859			SNRPN		-1.58357	0.00223721
DCTN2	dynactin 2 (p50)	1.43714	0.011804			TCHP	trichoplein, keratin filament binding	-1.58287	0.0356152
CDKN2D	cyclin-dependent kinase inhibitor 2D (p19, inhibits CDK4)	1.43675	0.041078			TIGIT	T cell immunoreceptor with Ig and ITIM domains	-1.57996	0.0321848
IDI1	isopentenyl-diphosphate delta isomerase 1	1.43665	0.020477			PNRC2	proline-rich nuclear receptor coactivator 2	-1.57682	0.0454146
CDK1	cyclin-dependent kinase 1	1.43501	0.0421839			CTSO	cathepsin O	-1.5767	0.0216191
LANCL3	LanC lantibiotic synthetase component C-like 3 (bacterial)	1.43421	0.0027786			LOC100272216	uncharacterized LOC100272216	-1.5743	0.00532943
RBM7	RNA binding motif protein 7	1.43403	0.0421629			ARHGAP15		-1.56989	0.0455855
DCAF12L2	DDB1 and CUL4 associated factor 12-like 2	1.42843	0.0486277			S100PBP	S100P binding protein	-1.56974	0.0159324
PPIF	peptidylprolyl isomerase F	1.42761	0.0461049			HCG18	HLA complex group 18 (non-protein coding)	-1.56887	0.00888812
CLEC4A	C-type lectin domain family 4, member A	1.42309	0.0073997			RASGRF2	Ras protein-specific guanine nucleotide-releasing factor 2	-1.56144	0.0449783
NEU1	sialidase 1 (lysosomal sialidase)	1.41685	0.0209657			GUSBP2		-1.55911	0.0119305
FOXM1	forkhead box M1	1.41607	0.0260691			ST6GAL1	ST6 beta-galactosamide alpha-2,6-sialyltranferase 1	-1.55732	0.012443
ZCCHC12	zinc finger, CCHC domain containing 12	1.41542	0.0456195			CIAPIN1	cytokine induced apoptosis inhibitor 1	-1.55658	0.0252905
MIR4529	microRNA 4529	1.41382	0.0423123			GTF2IRD2/GTF2IRD2B		-1.55638	0.0050665
FAM172BP	family with sequence similarity 172, member B pseudogene	1.41236	0.0410568			SNX27	sorting nexin family member 27	-1.55509	0.0135543
NDUFA5	NADH dehydrogenase (ubiquinone) 1 alpha subcomplex, 5	1.41183	0.0471951			NECAP2	NECAP endocytosis associated 2	-1.54881	0.018242
HIST1H2BN	histone cluster 1, H2bn	1.41181	0.02529			ALMS1-IT1	ALMS1 intronic transcript 1	-1.54729	0.0387361
IBA57-AS1	IBA57 antisense RNA 1 (head to head)	1.4079	0.0311801			LOC339988	uncharacterized LOC339988	-1.54597	0.0245502
TAC3	tachykinin 3	1.40344	0.0406389			POU5F1P3	POU class 5 homeobox 1 pseudogene 3	-1.5452	0.0185954
CELSR2	cadherin, EGF LAG seven-pass G-type receptor 2	1.40135	0.00811052			NEAT1		-1.54343	0.0479089
SCARNA22	small Cajal body-specific RNA 22	1.39876	0.040072			ZNF547	zinc finger protein 547	-1.54154	0.0160675
TIMM17A	translocase of inner mitochondrial membrane 17 homolog A (yeast)	1.39707	0.0111619			SRCAP	Snf2-related CREBBP activator protein	-1.53974	0.0107946
MIR138-1	microRNA 138-1	1.39233	0.0313979			LYSMD2	LysM, putative peptidoglycan-binding, domain containing 2	-1.53912	0.00293062
GADD45A	growth arrest and DNA-damage-inducible, alpha	1.39178	0.0459614			NOP2	NOP2 nucleolar protein	-1.53483	0.00210825
LOC728752	uncharacterized LOC728752	1.39069	0.00887352			CHD9	chromodomain helicase DNA binding protein 9	-1.53014	0.0391808
ST20-AS1	ST20 antisense RNA 1	1.38468	0.0379155			METTL14	methyltransferase like 14	-1.52977	0.0461116
DHDH	dihydrodiol dehydrogenase (dimeric)	1.38421	0.0491893			CCL5	chemokine (C-C motif) ligand 5	-1.5287	0.00117505
KRT19P2		1.38329	0.0134565			CD84	CD84 molecule	-1.52216	0.0298158
HNRNPM		1.38155	0.00189653			PPIA	peptidylprolyl isomerase A (cyclophilin A)	-1.51921	0.0305177
MPC2	mitochondrial pyruvate carrier 2	1.37987	0.00559492			NOP14-AS1	NOP14 antisense RNA 1	-1.51867	0.0258575
DNAI2	dynein, axonemal, intermediate chain 2	1.37945	0.0172347			TP73-AS1	TP73 antisense RNA 1	-1.51711	0.0318975
ADO	2-aminoethanethiol (cysteamine) dioxygenase	1.3793	0.033552			ANTXRLP1	anthrax toxin receptor-like pseudogene 1	-1.51388	0.0409872
SPRED2	sprouty-related, EVH1 domain containing 2	1.37701	0.0326525			ENTPD7	ectonucleoside triphosphate diphosphohydrolase 7	-1.51164	0.0182157
LOC101927765	uncharacterized LOC101927765	1.3767	0.0376517			C7orf31	chromosome 7 open reading frame 31	-1.50978	0.0167701
L2HGDH	L-2-hydroxyglutarate dehydrogenase	1.37667	0.0151926			RAB27B	RAB27B, member RAS oncogene family	-1.50973	0.00687612
VWA5A	von Willebrand factor A domain containing 5A	1.37666	0.00201014			C7orf26	chromosome 7 open reading frame 26	-1.5054	0.0470711
PPP1R42	protein phosphatase 1, regulatory subunit 42	1.37479	0.029478			PGGT1B		-1.50402	0.0217684
SNPH	syntaphilin	1.37262	0.0279199			PPP1R3F	protein phosphatase 1, regulatory subunit 3F	-1.50339	0.0241265
LOC100996286	uncharacterized LOC100996286	1.37253	0.00837776			TAZ	tafazzin	-1.50326	0.0308494
SDCBP2-AS1	SDCBP2 antisense RNA 1	1.37031	0.00849988			LCE3B	late cornified envelope 3B	-1.50309	0.0109234
SEMG1	semenogelin I	1.36997	0.0366201			LINC00649		-1.50238	0.0399452
IFI35	interferon-induced protein 35	1.36863	0.00350516			AGBL5	ATP/GTP binding protein-like 5	-1.49887	0.00881919
GTF2A2	general transcription factor IIA, 2, 12kDa	1.36656	0.00134171			TSTD1	thiosulfate sulfurtransferase (rhodanese)-like domain containing 1	-1.4983	0.0435116
LOC105378997		1.364	0.0271076			R3HDM4	R3H domain containing 4	-1.49807	0.0135566
MT-CO1	cytochrome c oxidase subunit I	1.36286	0.00438932			PLXNA1	plexin A1	-1.49744	0.000208279
KIF14	kinesin family member 14	1.36279	0.0374152			DPEP2	dipeptidase 2	-1.49481	0.0384882
C9orf43	chromosome 9 open reading frame 43	1.36191	0.0219974			LOC100506257	uncharacterized LOC100506257	-1.48873	0.0108913
CDRT1		1.36179	0.0275246			PBX2	pre-B-cell leukemia homeobox 2	-1.48791	0.0270313
GOLGA8J (includes others)		1.36056	0.0247033			GNA13	guanine nucleotide binding protein (G protein), alpha 13	-1.4852	0.00809577
GNRH1	gonadotropin-releasing hormone 1 (luteinizing-releasing hormone)	1.35949	0.039868			C12orf66	chromosome 12 open reading frame 66	-1.4845	0.0306389
LOC102724679	uncharacterized LOC102724679	1.35843	0.0328301			C6orf48	chromosome 6 open reading frame 48	-1.48271	0.0375549
OTUB2	OTU deubiquitinase, ubiquitin aldehyde binding 2	1.35792	0.0166831			IGHG1		-1.48239	0.0169388
KGFLP2	keratinocyte growth factor-like protein 2	1.35555	0.0156276			SGCB	sarcoglycan, beta (43kDa dystrophin-associated glycoprotein)	-1.48182	0.0178111
LOC101928132	uncharacterized LOC101928132	1.35508	0.0430407			IGF1R	insulin-like growth factor 1 receptor	-1.48147	0.00737755
MIR3130-1	microRNA 3130-1	1.35506	0.0200713			RAB30	RAB30, member RAS oncogene family	-1.481	0.0398719
PRLHR	prolactin releasing hormone receptor	1.35481	0.0397067			ZNF784	zinc finger protein 784	-1.47738	0.0127933
OR1D4	olfactory receptor, family 1, subfamily D, member 4 (gene/pseudogene)	1.35462	0.0353411			NAPEPLD	N-acyl phosphatidylethanolamine phospholipase D	-1.47693	0.00990165
MYLK-AS1	MYLK antisense RNA 1	1.35457	0.0291968			MIR711	microRNA 711	-1.47499	0.00733207
PIANP	PILR alpha associated neural protein	1.35413	0.0117018			CSTF3	cleavage stimulation factor, 3' pre-RNA, subunit 3, 77kDa	-1.47425	0.0210609
ZBTB8OS	zinc finger and BTB domain containing 8 opposite strand	1.35321	0.00396597			LINC01530	long intergenic non-protein coding RNA 1530	-1.47124	0.00774017
OOSP2	oocyte secreted protein 2	1.35064	0.0006728			INO80	INO80 complex subunit	-1.47064	0.0461233
NKX2-5	NK2 homeobox 5	1.35008	0.0134573			DNAJB9	DnaJ (Hsp40) homolog, subfamily B, member 9	-1.46442	0.0384318
MATK	megakaryocyte-associated tyrosine kinase	1.34985	0.015572			FAM134B	family with sequence similarity 134, member B	-1.46318	0.0419378
NPAS2	neuronal PAS domain protein 2	1.34979	0.0493094			PRMT6	protein arginine methyltransferase 6	-1.46279	0.0450418
HLA-DRB4	major histocompatibility complex, class II, DR beta 4	1.34941	0.0145564			CANX	calnexin	-1.46277	0.029259
PHOSPHO1	phosphatase, orphan 1	1.34811	0.0132094			G2E3	G2/M-phase specific E3 ubiquitin protein ligase	-1.46202	0.0220501
KRT10	keratin 10, type I	1.34746	0.024021			NDE1	nudE neurodevelopment protein 1	-1.46176	0.00900842
SNORD114-3	small nucleolar RNA, C/D box 114-3	1.34731	0.0342627			CLUAP1	clusterin associated protein 1	-1.45888	0.00104979
BHLHE40-AS1	BHLHE40 antisense RNA 1	1.34671	0.0369225			ALG1L9P	asparagine-linked glycosylation 1-like 9, pseudogene	-1.45825	0.0268258
GLRA2	glycine receptor, alpha 2	1.34477	0.031499			DHX29	DEAH (Asp-Glu-Ala-His) box polypeptide 29	-1.45818	0.0229107
LOC151760	putative uncharacterized protein LOC151760	1.34405	0.0224117			SNORA28	small nucleolar RNA, H/ACA box 28	-1.45654	0.0321092
FAM127C	family with sequence similarity 127, member C	1.34264	0.0132055			C1orf132		-1.45566	0.0337697
CCDC85B	coiled-coil domain containing 85B	1.34202	0.00799097			RAB40B	RAB40B, member RAS oncogene family	-1.45562	0.00101711
DUSP1	dual specificity phosphatase 1	1.34116	0.0311961			FAM161A	family with sequence similarity 161, member A	-1.45534	0.0466981
LOC283045	uncharacterized LOC283045	1.34096	0.0338953			TXLNG	taxilin gamma	-1.4542	0.0382855
MED25		1.3408	0.0403189			HKDC1		-1.45313	0.00601756
LOC400743	uncharacterized LOC400743	1.34048	0.040565			COA3	cytochrome c oxidase assembly factor 3	-1.45313	0.0432856
FGF20	fibroblast growth factor 20	1.33788	0.0312388			PKD2	polycystic kidney disease 2 (autosomal dominant)	-1.44821	0.00781106
POU4F1	POU class 4 homeobox 1	1.33714	0.0141887			EXOSC8	exosome component 8	-1.44801	0.0160145
KLHL22	kelch-like family member 22	1.33677	0.0014763			LOC101928403	uncharacterized LOC101928403	-1.44643	0.0456248
FAM27E3/FAM27E4		1.33639	0.00616555			H2AFZ	H2A histone family, member Z	-1.44456	0.00959335
PLAC9	placenta-specific 9	1.336	0.0229846			WDR92	WD repeat domain 92	-1.44143	0.0387882
LOC101929307	uncharacterized LOC101929307	1.3349	0.042281			USP21	ubiquitin specific peptidase 21	-1.43951	0.00786331
LEMD1	LEM domain containing 1	1.33457	0.0234528			RTF1	Rtf1, Paf1/RNA polymerase II complex component, homolog (S. cerevisiae)	-1.43767	0.0439387
DUX4		1.33397	0.0220194			GRWD1	glutamate-rich WD repeat containing 1	-1.43764	0.045974
DND1	DND microRNA-mediated repression inhibitor 1	1.33391	0.0211779			EPC2	enhancer of polycomb homolog 2 (Drosophila)	-1.43721	0.029653
FTMT	ferritin mitochondrial	1.33345	0.0280455			ZBTB33	zinc finger and BTB domain containing 33	-1.4371	0.0468084
NUTF2	nuclear transport factor 2	1.3318	0.0392091			POU5F1B	POU class 5 homeobox 1B	-1.43603	0.037061
TNKS2-AS1	TNKS2 antisense RNA 1 (head to head)	1.33032	0.0150538			CTDNEP1	CTD nuclear envelope phosphatase 1	-1.43537	0.0375229
MIR548H2	microRNA 548h-2	1.32838	0.000561807			USE1	unconventional SNARE in the ER 1 homolog (S. cerevisiae)	-1.43057	0.0162114
LOC389705	chromosome 4 open reading frame 27 pseudogene	1.32769	0.0479604			LINC01546	long intergenic non-protein coding RNA 1546	-1.42938	0.0130114
MED14OS	MED14 opposite strand	1.3276	0.0016872			MIR3147	microRNA 3147	-1.42867	0.0273403
DLGAP4-AS1	DLGAP4 antisense RNA 1	1.32743	0.0368276			PNMA1	paraneoplastic Ma antigen 1	-1.42847	0.0109044
WEE2-AS1	WEE2 antisense RNA 1	1.32739	0.0382041			LOC100507599	uncharacterized LOC100507599	-1.42674	0.0238041
PTN	pleiotrophin	1.32655	0.0362579			PPIE	peptidylprolyl isomerase E (cyclophilin E)	-1.42114	0.0270041
LOC101929460	uncharacterized LOC101929460	1.32623	0.0474015			GPR15	G protein-coupled receptor 15	-1.4199	0.0328498
LOC101928710	uncharacterized LOC101928710	1.32497	0.0493421			PDE4DIP		-1.41884	0.0427692
HSD17B14	hydroxysteroid (17-beta) dehydrogenase 14	1.32434	0.0411151			PFKL	phosphofructokinase, liver	-1.41808	0.00218925
PRDX1	peroxiredoxin 1	1.32406	0.0220454			CBX6	chromobox homolog 6	-1.41517	0.0431809
ZNF516	zinc finger protein 516	1.32289	0.0479404			NUP35	nucleoporin 35kDa	-1.41411	0.0107243
LEUTX	leucine twenty homeobox	1.32263	0.0399339			SNHG12		-1.41048	0.0122674
FAM43A	family with sequence similarity 43, member A	1.32247	0.0298803			HERC2P9	hect domain and RLD 2 pseudogene 9	-1.41005	0.0487876
LOC284581	uncharacterized LOC284581	1.32224	0.0438343			ORAOV1	oral cancer overexpressed 1	-1.41004	0.0203641
SAMD13	sterile alpha motif domain containing 13	1.32213	0.0430296			MIR4642	microRNA 4642	-1.41001	0.036791
SSFA2	sperm specific antigen 2	1.32213	0.0431633			WDR73	WD repeat domain 73	-1.40807	0.0423387
PEA15	phosphoprotein enriched in astrocytes 15	1.32171	0.0272626			APRT	adenine phosphoribosyltransferase	-1.40583	0.0388384
LOC105373065		1.32154	0.0113526			HSPBAP1	HSPB (heat shock 27kDa) associated protein 1	-1.40533	0.0185756
CYP1B1	cytochrome P450, family 1, subfamily B, polypeptide 1	1.31994	0.0111962			ZNF792	zinc finger protein 792	-1.40296	0.0227293
C19orf18	chromosome 19 open reading frame 18	1.31911	0.00132885			FAM126B	family with sequence similarity 126, member B	-1.39714	0.0148277
PPP2R4	protein phosphatase 2A activator, regulatory subunit 4	1.31801	0.0256556			LOC101928045	uncharacterized LOC101928045	-1.39473	0.037495
FAM188B2	family with sequence similarity 188, member B2	1.3161	0.0410332			SNORD117	small nucleolar RNA, C/D box 117	-1.39465	0.0149167
TMEM151A	transmembrane protein 151A	1.31603	0.0469404			MIR4799	microRNA 4799	-1.39168	0.0489748
DIAPH3	diaphanous-related formin 3	1.31597	0.0452982			HACE1	HECT domain and ankyrin repeat containing E3 ubiquitin protein ligase 1	-1.39081	0.0323883
TIMM8B	translocase of inner mitochondrial membrane 8 homolog B (yeast)	1.31551	0.0418537			AS3MT		-1.39064	0.00978522
HOXA3	homeobox A3	1.31423	0.0315972			LRRN3	leucine rich repeat neuronal 3	-1.38975	0.0133454
ARMCX4	armadillo repeat containing, X-linked 4	1.31386	0.0306415			LOC102723779	uncharacterized LOC102723779	-1.38731	0.0356886
ENTHD1	ENTH domain containing 1	1.31371	0.0381225			ALKBH8	alkB, alkylation repair homolog 8 (E. coli)	-1.38656	0.0192548
FAM3D	family with sequence similarity 3, member D	1.3132	0.00863325			ING3	inhibitor of growth family, member 3	-1.38407	0.00144407
LINC00693	long intergenic non-protein coding RNA 693	1.31299	0.0115295			MIR4697HG		-1.38123	0.032817
LOC283788	FSHD region gene 1 pseudogene	1.31229	0.00859974			ZNF331	zinc finger protein 331	-1.38029	0.00845537
LOC643072	uncharacterized LOC643072	1.31161	0.0157441			SNX11	sorting nexin 11	-1.3796	0.049531
IL36A	interleukin 36, alpha	1.31136	0.0322894			GFPT2	glutamine-fructose-6-phosphate transaminase 2	-1.37706	0.0210069
PRKG1	protein kinase, cGMP-dependent, type I	1.31065	0.0236711			UVSSA	UV-stimulated scaffold protein A	-1.37335	0.0130478
ZNF205	zinc finger protein 205	1.31031	0.028764			VILL	villin-like	-1.3732	0.031042
TTYH3	tweety family member 3	1.30963	0.024433			DOCK7	dedicator of cytokinesis 7	-1.36834	0.0266958
SGK2	serum/glucocorticoid regulated kinase 2	1.30873	0.0344362			MBTPS1	membrane-bound transcription factor peptidase, site 1	-1.36681	0.0242961
NLGN2	neuroligin 2	1.30747	0.026546			RABAC1	Rab acceptor 1 (prenylated)	-1.36629	0.0354182
LOC101929011	uncharacterized LOC101929011	1.30731	0.0113608			RABGGTA	Rab geranylgeranyltransferase, alpha subunit	-1.36627	0.0226797
DNAJA1	DnaJ (Hsp40) homolog, subfamily A, member 1	1.30663	0.0488221			COPG2		-1.36567	0.0256532
POLD4	polymerase (DNA-directed), delta 4, accessory subunit	1.3062	0.0153406			PDCD7	programmed cell death 7	-1.36525	0.047044
FADS3	fatty acid desaturase 3	1.306	0.0292218			ANK1	ankyrin 1, erythrocytic	-1.36525	0.0484735
ASGR1	asialoglycoprotein receptor 1	1.30471	0.0214176			JAML	adhesion molecule, interacts with CXADR antigen 1	-1.36283	0.025144
MIR4451	microRNA 4451	1.30463	0.0295229			UBE2Q2P1	ubiquitin-conjugating enzyme E2Q family member 2 pseudogene 1	-1.36188	0.0107192
LINC01160	long intergenic non-protein coding RNA 1160	1.30394	0.0219483			STRA13	stimulated by retinoic acid 13	-1.36171	0.0226359
EML6	echinoderm microtubule associated protein like 6	1.30376	0.0129567			ZNF568	zinc finger protein 568	-1.35803	0.0417757
STARD10	StAR-related lipid transfer (START) domain containing 10	1.30283	0.0141101			TCTN3	tectonic family member 3	-1.35748	0.0316604
IER3	immediate early response 3	1.30256	0.0298565			KIAA1328	KIAA1328	-1.35657	0.0475089
FKBPL	FK506 binding protein like	1.30231	0.0466608			MFSD6	major facilitator superfamily domain containing 6	-1.35594	0.0473634
SQLE	squalene epoxidase	1.30216	0.034848			MMP25	matrix metallopeptidase 25	-1.35413	0.000860345
KRTAP10-1	keratin associated protein 10-1	1.30175	0.0122488			SUMO3	small ubiquitin-like modifier 3	-1.35356	0.0453413
KRCC1	lysine-rich coiled-coil 1	1.30166	0.0260963			PARP16	poly (ADP-ribose) polymerase family, member 16	-1.35273	0.02152
LINC00663	long intergenic non-protein coding RNA 663	1.30136	0.0451242			ABRACL	ABRA C-terminal like	-1.35173	0.00198118
APOF	apolipoprotein F	1.2998	0.00987045			RUVBL1	RuvB-like AAA ATPase 1	-1.35148	0.0412866
FUT1	fucosyltransferase 1 (galactoside 2-alpha-L-fucosyltransferase, H blood group)	1.29957	0.0155447			ASB6	ankyrin repeat and SOCS box containing 6	-1.3488	0.0114767
ADPRH	ADP-ribosylarginine hydrolase	1.29923	0.00705963			RSRC2	arginine/serine-rich coiled-coil 2	-1.34769	0.0288835
GOLGA8DP	golgin A8 family, member D, pseudogene	1.29802	0.0219998			OR8K3	olfactory receptor, family 8, subfamily K, member 3 (gene/pseudogene)	-1.3464	0.0326081
NETO2	neuropilin (NRP) and tolloid (TLL)-like 2	1.29649	0.00492399			C1orf94	chromosome 1 open reading frame 94	-1.34608	0.0362026
MEG3	maternally expressed 3 (non-protein coding)	1.29315	0.0159624			SIT1	signaling threshold regulating transmembrane adaptor 1	-1.34582	0.0363539
ICAM3	intercellular adhesion molecule 3	1.29283	0.00202698			PNP	purine nucleoside phosphorylase	-1.34532	0.0443766
DBF4	DBF4 zinc finger	1.29147	0.0267876			LMBR1	limb development membrane protein 1	-1.34518	0.0253124
HCG4B	HLA complex group 4B (non-protein coding)	1.29029	0.0437118			VPS25	vacuolar protein sorting 25 homolog (S. cerevisiae)	-1.34359	0.0483192
HIST3H3	histone cluster 3, H3	1.28956	0.00366657			LINC01572	long intergenic non-protein coding RNA 1572	-1.34029	0.0310963
GSTO1	glutathione S-transferase omega 1	1.28801	0.0326031			RNASET2	ribonuclease T2	-1.33747	0.00981598
LINC00029	long intergenic non-protein coding RNA 29	1.28785	0.0416796			SYT9	synaptotagmin IX	-1.33737	0.0110523
RTCA-AS1	RTCA antisense RNA 1	1.28644	0.0309016			PDSS2	prenyl (decaprenyl) diphosphate synthase, subunit 2	-1.33451	0.0278604
CERS4	ceramide synthase 4	1.28536	0.00510463			SPRR2D	small proline-rich protein 2D	-1.33446	0.0233606
LCE1F	late cornified envelope 1F	1.28342	0.0024655			SLC22A31	solute carrier family 22, member 31	-1.33445	0.026652
LOC162137	uncharacterized LOC162137	1.28199	0.0140836			SPATA6L	spermatogenesis associated 6-like	-1.33301	0.0478408
PFDN6		1.28181	0.0129394			ZFP62	ZFP62 zinc finger protein	-1.328	0.00912124
LOC101927882	uncharacterized LOC101927882	1.28119	0.0307405			MIR190B	microRNA 190b	-1.32699	0.0204123
PAX8	paired box 8	1.27852	0.0345132			PRSS22	protease, serine, 22	-1.32591	0.0231262
LRRC52	leucine rich repeat containing 52	1.27843	0.0386637			FAM120C	family with sequence similarity 120C	-1.32494	0.0211439
WFDC5	WAP four-disulfide core domain 5	1.27441	0.0476056			DNAJA4	DnaJ (Hsp40) homolog, subfamily A, member 4	-1.32461	0.0340386
POR	P450 (cytochrome) oxidoreductase	1.27408	0.0103897			LRRC23	leucine rich repeat containing 23	-1.32342	0.00835869
DGCR11	DiGeorge syndrome critical region gene 11 (non-protein coding)	1.27386	0.0218411			BTF3L4	basic transcription factor 3-like 4	-1.32204	0.00775996
SYPL1	synaptophysin-like 1	1.2735	0.0365153			C1S	complement component 1, s subcomponent	-1.32175	0.0476979
MT-ND6	NADH dehydrogenase, subunit 6 (complex I)	1.27186	0.0162129			MIR607	microRNA 607	-1.32138	0.00429438
TMC3	transmembrane channel-like 3	1.27146	0.0158015			TMEM107	transmembrane protein 107	-1.3205	0.0400309
AMT	aminomethyltransferase	1.2713	0.0164187			KLF16	Kruppel-like factor 16	-1.32032	0.0333016
LOC105372520		1.27113	0.0162943			FBXW7	F-box and WD repeat domain containing 7, E3 ubiquitin protein ligase	-1.31993	0.043092
LCE3C	late cornified envelope 3C	1.26994	0.0111506			C1RL-AS1	C1RL antisense RNA 1	-1.3198	0.0397086
COL9A2	collagen, type IX, alpha 2	1.26923	0.0388908			LOC105373383		-1.31863	0.031611
EEF1AKMT1	N-6 adenine-specific DNA methyltransferase 2 (putative)	1.26891	0.0287484			MIR4296	microRNA 4296	-1.31733	0.0386694
SLC16A1	solute carrier family 16 (monocarboxylate transporter), member 1	1.26799	0.0378372			BCKDHB	branched chain keto acid dehydrogenase E1, beta polypeptide	-1.3172	0.0412166
CNTD2	cyclin N-terminal domain containing 2	1.26775	0.0433369			UPB1	ureidopropionase, beta	-1.31559	0.0228518
CDHR1	cadherin-related family member 1	1.2677	0.00372878			SMIM20	small integral membrane protein 20	-1.31486	0.0411196
PLCE1	phospholipase C, epsilon 1	1.26752	0.0117163			EIF3IP1	eukaryotic translation initiation factor 3, subunit I pseudogene 1	-1.3134	0.000887405
MRPL33	mitochondrial ribosomal protein L33	1.26693	0.0331016			TCEA2	transcription elongation factor A (SII), 2	-1.31116	0.0137294
PARK7	parkinson protein 7	1.26692	0.0371427			IGK	immunoglobulin kappa locus	-1.31113	0.0286388
HAPLN2	hyaluronan and proteoglycan link protein 2	1.26638	0.0246588			FAM117B	family with sequence similarity 117, member B	-1.31097	0.0105268
SIX3-AS1	SIX3 antisense RNA 1	1.2659	0.0258437			LOC100505771	uncharacterized LOC100505771	-1.30844	0.0266508
RPL31	ribosomal protein L31	1.2655	0.0288448			DCK	deoxycytidine kinase	-1.30837	0.0307256
ZNF350-AS1	ZNF350 antisense RNA 1	1.26395	0.035023			MXI1	MAX interactor 1, dimerization protein	-1.30782	0.0150585
LOC101928300	uncharacterized LOC101928300	1.26303	0.011958			NAMA	non-protein coding RNA, associated with MAP kinase pathway and growth arrest	-1.30749	0.00318764
LOC100507388	uncharacterized LOC100507388	1.26249	0.0116617			SETD2	SET domain containing 2	-1.30734	0.0025317
OVOL1	ovo-like zinc finger 1	1.26245	0.00783175			SMAD4	SMAD family member 4	-1.3064	0.045238
BCO2	beta-carotene oxygenase 2	1.2615	0.0401983			PDPR	pyruvate dehydrogenase phosphatase regulatory subunit	-1.30585	0.0310093
CHAD	chondroadherin	1.26123	0.00172017			SAMD1	sterile alpha motif domain containing 1	-1.30445	0.0203475
RTP3	receptor (chemosensory) transporter protein 3	1.26107	0.0180276			KCNAB3	potassium channel, voltage gated subfamily A regulatory beta subunit 3	-1.3035	0.0457361
FADS1		1.26074	0.0215667			SIGLEC17P	sialic acid binding Ig-like lectin 17, pseudogene	-1.30249	0.0333203
CHRNA1	cholinergic receptor, nicotinic, alpha 1 (muscle)	1.26048	0.0379906			PLCD1	phospholipase C, delta 1	-1.29928	0.0145156
MIR652	microRNA 652	1.26008	0.0161707			AMZ2P1	archaelysin family metallopeptidase 2 pseudogene 1	-1.29861	0.00126178
PSRC1	proline/serine-rich coiled-coil 1	1.26005	0.0123145			POLR3G	polymerase (RNA) III (DNA directed) polypeptide G (32kD)	-1.29845	0.0296736
TANC1	tetratricopeptide repeat, ankyrin repeat and coiled-coil containing 1	1.25981	0.00777583			KRTAP5-6	keratin associated protein 5-6	-1.29779	0.00719211
HSF4	heat shock transcription factor 4	1.2597	0.033627			MPP2	membrane protein, palmitoylated 2 (MAGUK p55 subfamily member 2)	-1.29711	0.00520324
CTF1	cardiotrophin 1	1.25965	0.032071			IFT172	intraflagellar transport 172	-1.29676	0.0393407
VSTM2B	V-set and transmembrane domain containing 2B	1.25906	0.018104			SMARCC1	SWI/SNF related, matrix associated, actin dependent regulator of chromatin, subfamily c, member 1	-1.2941	0.00344151
LINC01289	long intergenic non-protein coding RNA 1289	1.25804	0.0474876			DEFA6	defensin, alpha 6, Paneth cell-specific	-1.29333	0.0480066
MIR4513	microRNA 4513	1.25802	0.0237872			LOC100287934	uncharacterized LOC100287934	-1.29122	0.00690835
ARHGEF3-AS1	ARHGEF3 antisense RNA 1	1.25784	0.023222			RNF187	ring finger protein 187	-1.29066	0.0158945
CXCL3	chemokine (C-X-C motif) ligand 3	1.2578	0.0394725			HARBI1	harbinger transposase derived 1	-1.2897	0.0210541
P2RX5		1.25756	0.0382967			NT5DC3	5'-nucleotidase domain containing 3	-1.28954	0.0085324
TNS4	tensin 4	1.25683	0.0154621			DDX31	DEAD (Asp-Glu-Ala-Asp) box polypeptide 31	-1.28805	0.00262561
MYL5	myosin, light chain 5, regulatory	1.25653	0.0398063			POTEH (includes others)	POTE ankyrin domain family, member H	-1.28684	0.00308502
GNG12-AS1	GNG12 antisense RNA 1	1.25626	0.0420345			TIFA	TRAF-interacting protein with forkhead-associated domain	-1.28615	0.0434678
ARHGAP5-AS1	ARHGAP5 antisense RNA 1 (head to head)	1.2559	0.0370034			CELF6	CUGBP, Elav-like family member 6	-1.2853	0.0405972
PCA3	prostate cancer associated 3 (non-protein coding)	1.25583	0.0250476			COX19		-1.28432	0.0181969
GRIN2D	glutamate receptor, ionotropic, N-methyl D-aspartate 2D	1.25391	0.0225898			RNF126P1	ring finger protein 126 pseudogene 1	-1.28368	0.0404563
C2orf15		1.25326	0.0473817			NUAK2	NUAK family, SNF1-like kinase, 2	-1.28201	0.0447236
MYOF	myoferlin	1.25297	0.0407748			NCOA7-AS1		-1.28178	0.0254286
UBE2D1	ubiquitin-conjugating enzyme E2D 1	1.25227	0.0329229			ZMYM3	zinc finger, MYM-type 3	-1.28175	0.0242536
TMEM68	transmembrane protein 68	1.25195	0.0381057			LINC00430		-1.28163	0.0235315
HOMER3	homer scaffolding protein 3	1.25027	0.0335309			KLHL20	kelch-like family member 20	-1.28138	0.0383722
						CHML	choroideremia-like (Rab escort protein 2)	-1.28131	0.0343853
						RPL22L1	ribosomal protein L22-like 1	-1.27891	0.00613253
						PAOX	polyamine oxidase (exo-N4-amino)	-1.27848	0.022025
						RPS6KL1	ribosomal protein S6 kinase-like 1	-1.27733	0.00675232
						SMA4		-1.27676	0.00317657
						CDKN1B	cyclin-dependent kinase inhibitor 1B (p27, Kip1)	-1.27657	0.0272263
						UGP2	UDP-glucose pyrophosphorylase 2	-1.27518	0.0317587
						DNAJB1	DnaJ (Hsp40) homolog, subfamily B, member 1	-1.27348	0.0303302
						ZNF382	zinc finger protein 382	-1.27325	0.0431077
						NELFCD	negative elongation factor complex member C/D	-1.27239	0.0239836
						CLCF1	cardiotrophin-like cytokine factor 1	-1.27204	0.0151965
						LOC286059	tumor necrosis factor receptor superfamily, member 10d, decoy with truncated death domain pseudogene	-1.2718	0.000236381
						MGLL	monoglyceride lipase	-1.27177	0.038949
						PRAMEF12	PRAME family member 12	-1.26871	0.00983636
						USP29	ubiquitin specific peptidase 29	-1.26827	0.035944
						DEAF1	DEAF1 transcription factor	-1.26785	0.0106691
						SLC2A4RG	SLC2A4 regulator	-1.26488	0.0278048
						LOC401320	uncharacterized LOC401320	-1.26467	0.00546125
						RPL37		-1.26282	0.024905
						BMP1	bone morphogenetic protein 1	-1.2595	0.0291814
						TP53I11	tumor protein p53 inducible protein 11	-1.25927	0.0272715
						RNF220	ring finger protein 220	-1.25908	0.0136837
						CD52	CD52 molecule	-1.25888	0.00115111
						LENEP	lens epithelial protein	-1.25851	0.00128356
						GATSL2	GATS protein-like 2	-1.25827	0.0189761
						OR12D3	olfactory receptor, family 12, subfamily D, member 3	-1.25818	0.0394398
						UBAC1	UBA domain containing 1	-1.25817	0.0468984
						CABS1	calcium-binding protein, spermatid-specific 1	-1.25796	0.0447744
						SNX29P1	sorting nexin 29 pseudogene 1	-1.25664	0.0382485
						BCAP31	B-cell receptor-associated protein 31	-1.25621	0.00745374
						CCSAP	centriole, cilia and spindle-associated protein	-1.25612	0.0363791
						CIB4	calcium and integrin binding family member 4	-1.25423	0.0340978
						TTC39B	tetratricopeptide repeat domain 39B	-1.25408	0.00930272
						ITGB1	integrin, beta 1 (fibronectin receptor, beta polypeptide, antigen CD29 includes MDF2, MSK12)	-1.25231	0.00687635
						CFHR4	complement factor H-related 4	-1.25212	0.04358
						MARCH7	membrane-associated ring finger (C3HC4) 7, E3 ubiquitin protein ligase	-1.25181	0.0326302
						CH17-351M24.1	uncharacterized LOC644767	-1.25092	0.00619693
