# Supplementary material for: The transcriptome of HIV-1 infected intestinal CD4+ T cells exposed to enteric bacteria
Source: PLoS Pathog. 2017 Feb 27;13(2):e1006226. doi: 10.1371/journal.ppat.1006226 (PMC5344538; doi:10.1371/journal.ppat.1006226)
Supplement: S7 Table — (XLSX) [file ppat.1006226.s016.xlsx]

## Sheet: S7 Table
Supporting Table 7. HIV-1-altered genes in microbe-exposed gut CD4+ T cells hat led to predicted downstream effects
Genes in dataset	Prediction	Fold Change	Findings
Cell Death of Immune Cells
GZMB	Increased	5.051	Increases (1)
JUN	Increased	3.732	Increases (1)
ICAM1	Increased	1.713	Increases (13)
BCL6	Increased	1.557	Increases (1)
TLR2	Increased	1.533	Increases (3)
GGT1	Decreased	1.527	Decreases (1)
TP73	Increased	1.483	Increases (1)
HCST	Increased	1.446	Increases (1)
CDK1	Increased	1.435	Increases (1)
HLA-DRB4	Decreased	1.349	Decreases (3)
ITGB1	Increased	-1.252	Decreases (1)
CDKN1B	Affected	-1.277	Affects (1)
SMARCC1	Decreased	-1.294	Increases (2)
PNP	Increased	-1.345	Decreases (1)
CCL5	Affected	-1.529	Affects (14)
CAMK4	Decreased	-1.625	Increases (1)
CD28	Increased	-1.701	Decreases (15)
GIMAP5	Decreased	-2.061	Increases (4)
MYC	Decreased	-2.371	Increases (11)
mir-142	Increased	-2.425	Decreases (1)
IL7R	Increased	-2.489	Decreases (1)
GIMAP4	Decreased	-2.536	Increases (1)
Cell Death of T lymphocytes
GZMB	Increased	5.051	Increases (1)
ICAM1	Increased	1.713	Increases (6)
TP73	Increased	1.483	Increases (1)
CDK1	Increased	1.435	Increases (1)
SMARCC1	Decreased	-1.294	Increases (2)
PNP	Increased	-1.345	Decreases (1)
CCL5	Increased	-1.529	Decreases (2)
CD28	Increased	-1.701	Decreases (11)
GIMAP5	Increased	-2.061	Decreases (2)
MYC	Decreased	-2.371	Increases (1)
mir-142	Increased	-2.425	Decreases (1)
IL7R	Increased	-2.489	Decreases (1)
GIMAP4	Decreased	-2.536	Increases (1)
Apoptosis of T lymphocytes
GZMB	Increased	5.051	Increases (1)
ICAM1	Increased	1.713	Increases (1)
TP73	Increased	1.483	Increases (1)
SMARCC1	Decreased	-1.294	Increases (2)
PNP	Increased	-1.345	Decreases (1)
CCL5	Increased	-1.529	Decreases (2)
CD28	Increased	-1.701	Decreases (11)
GIMAP5	Increased	-2.061	Decreases (2)
MYC	Decreased	-2.371	Increases (1)
IL7R	Increased	-2.489	Decreases (1)
GIMAP4	Decreased	-2.536	Increases (1)
Necrosis
GZMB	Increased	5.051	Increases (23)
EGR1	Increased	4.136	Increases (6)
JUN	Increased	3.732	Increases (74)
FOSB	Increased	3.486	Increases (2)
GZMH	Increased	3.416	Increases (16)
SCD	Decreased	2.964	Decreases (7)
CDC6	Increased	2.240	Increases (22)
PLAUR	Decreased	2.174	Decreases (7)
TNFRSF18	Decreased	2.005	Decreases (1)
TPX2	Decreased	1.909	Decreases (1)
MAPK12	Increased	1.815	Increases (2)
BUB1	Decreased	1.795	Decreases (1)
CFH	Decreased	1.755	Decreases (2)
ICAM1	Increased	1.713	Increases (13)
MELK	Increased	1.701	Increases (5)
UNC13B	Increased	1.654	Increases (1)
THBD	Decreased	1.613	Decreases (2)
PCK2	Decreased	1.605	Decreases (4)
CDC20	Affected	1.585	Affects (3)
IL2RA	Increased	1.574	Increases (1)
HIP1	Increased	1.562	Increases (4)
BCL6	Increased	1.557	Increases (4)
SIAH1	Increased	1.556	Increases (5)
NEUROG1	Affected	1.539	Affects (1)
TLR2	Increased	1.533	Increases (7)
GGT1	Decreased	1.527	Decreases (2)
IGFBP4	Decreased	1.525	Decreases (1)
HDAC4	Decreased	1.505	Decreases (7)
JUNB	Decreased	1.489	Decreases (1)
LMNB1	Affected	1.488	Affects (1)
TP73	Increased	1.483	Increases (145)
FOS	Increased	1.464	Increases (8)
EGR2	Increased	1.450	Increases (1)
HCST	Increased	1.446	Increases (23)
VTRNA2-1	Decreased	1.446	Decreases (1)
DCTN2	Decreased	1.437	Decreases (1)
CDKN2D	Decreased	1.437	Decreases (1)
CDK1	Increased	1.435	Increases (14)
mir-138	Increased	1.392	Increases (5)
GADD45A	Increased	1.392	Increases (12)
SNPH	Affected	1.373	Affects (1)
KIF14	Decreased	1.363	Decreases (2)
GNRH1	Increased	1.359	Increases (3)
NKX2-5	Decreased	1.350	Decreases (3)
HLA-DRB4	Decreased	1.349	Decreases (27)
DUSP1	Decreased	1.341	Decreases (20)
FGF20	Increased	1.338	Increases (1)
POU4F1	Decreased	1.337	Decreases (1)
DUX4	Increased	1.334	Increases (1)
PTN	Increased	1.327	Increases (9)
PRDX1	Affected	1.324	Affects (3)
PEA15	Decreased	1.322	Decreases (9)
CYP1B1	Decreased	1.320	Decreases (1)
PRKG1	Affected	1.311	Affects (4)
IER3	Increased	1.303	Increases (14)
FKBPL	Increased	1.302	Increases (5)
SLC16A1	Increased	1.268	Increases (1)
PARK7	Decreased	1.267	Decreases (8)
CTF1	Affected	1.260	Affects (3)
CXCL3	Decreased	1.258	Decreases (3)
TNS4	Affected	1.257	Affects (2)
ITGB1	Decreased	-1.252	Increases (13)
CLCF1	Increased	-1.272	Decreases (2)
DNAJB1	Increased	-1.273	Decreases (1)
CDKN1B	Increased	-1.277	Decreases (34)
ZMYM3	Decreased	-1.282	Increases (1)
DEFA6	Affected	-1.293	Affects (1)
SMARCC1	Decreased	-1.294	Increases (4)
SMAD4	Decreased	-1.306	Increases (3)
MXI1	Decreased	-1.308	Increases (2)
DCK	Increased	-1.308	Decreases (5)
FBXW7	Increased	-1.320	Decreases (1)
PNP	Increased	-1.345	Decreases (2)
PARP16	Increased	-1.353	Decreases (3)
RABGGTA	Increased	-1.366	Decreases (6)
AS3MT	Decreased	-1.391	Increases (1)
FAM134B	Increased	-1.463	Decreases (1)
IGF1R	Increased	-1.481	Decreases (36)
GNA13	Affected	-1.485	Affects (2)
PPIA	Increased	-1.519	Decreases (21)
CCL5	Decreased	-1.529	Increases (15)
SRCAP	Increased	-1.540	Decreases (3)
ST6GAL1	Increased	-1.557	Decreases (6)
CAMK4	Decreased	-1.625	Increases (5)
BRD2	Increased	-1.700	Decreases (1)
CD28	Increased	-1.701	Decreases (27)
NT5E	Increased	-1.732	Decreases (17)
EBAG9	Decreased	-1.747	Increases (2)
ITGA4	Increased	-1.764	Decreases (1)
RPAP3	Decreased	-1.782	Increases (1)
LEF1	Affected	-1.958	Affects (1)
EMG1	Affected	-2.028	Affects (1)
GIMAP5	Increased	-2.061	Decreases (8)
ADNP	Increased	-2.080	Decreases (3)
LTB	Affected	-2.146	Affects (2)
ETS1	Affected	-2.229	Affects (10)
MYC	Decreased	-2.371	Increases (131)
mir-142	Increased	-2.425	Decreases (1)
IL7R	Increased	-2.489	Decreases (1)
GIMAP4	Decreased	-2.536	Increases (2)
